# Supplementary material for: Three Klebsiella pneumoniae lineages causing bloodstream infections variably dominated within a Greek hospital over a 15 year period
Source: Microb Genom. 2023 Aug 29;9(8):mgen001082. doi: 10.1099/mgen.0.001082 (PMC10483420; doi:10.1099/mgen.0.001082)
Supplement: Supplementary material 2 [file mgen-9-1082-s002.xlsx]

## Sheet: Supplementary_Table_1
sample information					clinical metadata			sequencing statistics					lineage					kleborate output		kleborate: betalactamases				kleborate: porin mutations	kleborate: colistinR mutations	kleborate: fluoroquinoloneR		kleborate: aminoglycosidases	kleborate: other resistance genes								Inc Types
Sample	seq_tag	read accession	assembly accession	assembly	Date of Sample	AGE	CLINIC	coverage	assembly size	number of contigs	N50	largest contig	CC	ST	K_locus	O_locus	Carbapenemase reported	resistance_score	num_resistance_classes	Bla_Carb_acquired	Bla_ESBL_acquired	Bla_acquired	Bla_chr	Omp_mutations	Col_mutations	Flq_mutations	Flq_acquired	AGly_acquired	MLS_acquired	Phe_acquired	Rif_acquired	Sul_acquired	Tet_acquired	Tmt_acquired	Yersiniabactin	Tn4401	Col(BS512)	Col(IRGK)	Col(MG828)	Col(MGD2)	Col156	Col440I	Col440II	ColE10	ColpVC	ColRNAI	IncA/C2	IncFIA(HI1)_HI1	IncFIB(AP001918)
4565	4565-200227	ERS14339737	ERZ15185681	CANTRF01	2003-10-23	67	intensive care unit	58	5475108	51	504426	1344012	ST147 Complex	ST147	KL64	O2v1	VIM	2	6	VIM-1	-	-	SHV-11.v1^	OmpK35-48%	-	GyrA-83I;ParC-80I	-	aac(6')-Il;aph3-Ia.v1^;strA.v1;strB.v1	mphA	-	-	sul1	-	dfrA1.v2;dfrA12	absent	absent	absent	absent	absent	absent	absent	present	absent	absent	absent	present	absent	absent	absent
4684	4684-200227	ERS14339738	ERZ15185806	CANTOY01	2003-10-24	72	intensive care unit	40	5531079	49	1043305	1858557	ST147 Complex	ST147	KL64	O2v1	VIM	2	6	VIM-1	-	-	SHV-11.v1^	OmpK35-48%	-	GyrA-83I;ParC-80I	-	aac(6')-Il;aadA2^;aph3-Ia.v1^;strA.v1;strB.v1	mphA	-	-	sul1	-	dfrA1.v2;dfrA12	absent	absent	absent	absent	absent	absent	absent	present	absent	absent	absent	present	absent	absent	absent
5384	5384-200227	ERS14339739	ERZ15185683	CANTRT01	2004-09-07	82	intensive care unit	46	5878207	92	340731	866384	ST147 Complex	ST147	KL64	O2v1	VIM	0	2	-	-	-	SHV-11.v1^	OmpK35-48%	-	GyrA-83I;ParC-80I	-	-	-	-	-	sul1	-	-	absent	absent	absent	absent	absent	absent	absent	present	absent	absent	absent	absent	absent	absent	absent
5722	5722-200227	ERS14339740	ERZ15185684	CANTSI01	2005-03-07	80	intensive care unit	51	5665609	59	431543	1022114	ST147 Complex	ST147	KL64	O2v1	VIM	2	6	VIM-1	-	-	SHV-11.v1^	OmpK35-48%	-	GyrA-83I;GyrA-87G;ParC-80I	-	aac(6')-Il*;aadA2^;aph3-Ia.v1^;strA.v1;strB.v1	mphA	-	-	sul1	-	dfrA1.v2;dfrA12	absent	absent	absent	absent	absent	absent	absent	present	absent	absent	absent	absent	absent	absent	absent
5925	5925-200127	ERS14339741	ERZ15185685	CANTRZ01	2005-07-07	70	intensive care unit	42	5851303	79	295817	1105102	ST147 Complex	ST147	KL64	O2v1	VIM	2	7	VIM-1	SHV-5	-	-	OmpK35-48%	-	GyrA-83I;ParC-80I	-	aac(6')-Il;aadA2^;aph3-Ia.v1^;strA.v1;strB.v1	mphA	-	-	sul1	-	dfrA1.v2;dfrA12	absent	absent	absent	absent	absent	absent	absent	present	absent	absent	absent	absent	absent	absent	absent
5955	5955-200227	ERS14339742	ERZ15185808	CANTOD01	2005-07-20	-	intensive care unit	46	5732811	52	379004	634981	unknown_complex	ST1237	KL64	O1/O2v1	VIM	2	8	VIM-1	-	MOX-2;TEM-1D.v1^	SHV-1^	OmpK35-48%;OmpK36GD	-	GyrA-83I;ParC-80I	-	aac(6')-Il;aac(6')-Im;aph(2'')-IIa*	mphA	catA1^	-	sul1	-	dfrA1.v2	absent	absent	absent	absent	present	absent	absent	present	absent	absent	absent	absent	present	absent	absent
6044	6044-200228	ERS14339743	ERZ15185691	CANTRS01	2005-09-22	81	intensive care unit	45	5693309	45	514440	729495	ST147 Complex	ST147	KL64	O2v1	VIM	2	6	VIM-1	-	-	SHV-11.v1^	OmpK35-48%	-	GyrA-83I;ParC-80I	-	aac(6')-Il;aadA1.v1^;aadA2^;aph3-Ia.v1^;strA.v1;strB.v1	ermG.v1;mphA	-	-	sul1	-	dfrA1.v2;dfrA12	absent	absent	absent	absent	absent	absent	absent	present	absent	absent	absent	absent	absent	absent	absent
6867	6867-200227	ERS14339744	ERZ15185692	CANTSD01	2006-05-03	-	intensive care unit	53	5629934	100	363978	1464052	unknown_complex	ST29	KL30	O1/O2v2	VIM	2	5	VIM-1	-	-	SHV-187	OmpK35-59%	-	GyrA-83Y	-	aac(3)-Ia*;aac(6')-Il;aadA*?;aadA2^;aph(3')-Ia;strA.v1;strB.v1	-	-	-	sul1	-	dfrA1.v2;dfrA12	absent	absent	absent	absent	absent	absent	absent	absent	absent	absent	absent	absent	absent	absent	absent
6964	6964-200227	ERS14339745	ERZ15185693	CANTRJ01	2006-07-02	-	internal medicine clinic	39	5594279	80	309061	825871	ST17 Complex	ST17	KL25	O5	VIM	2	5	VIM-1	-	-	SHV-11.v1^	-	-	GyrA-83Y;GyrA-87G;ParC-80R	-	aac(6')-Il;aadA1.v1^;aph(3')-Ia	-	-	-	sul1	-	dfrA1.v2	ybt 10; ICEKp4	absent	absent	absent	present	absent	absent	present	absent	absent	absent	absent	absent	absent	absent
6974	6974-200124	ERS14339746	ERZ15185694	CANTSB01	2006-07-06	66	internal medicine clinic	65	5612750	51	379003	720725	ST147 Complex	ST147	KL64	O2v1	VIM	2	6	VIM-1	-	-	SHV-11.v1^	OmpK35-48%;OmpK36GD	-	GyrA-83I;GyrA-87Y;ParC-80I	-	aac(6')-Il;aph3-Ia.v1^;strA.v1;strB.v1	mphA	-	-	sul1	-	dfrA1.v2	absent	absent	absent	absent	absent	absent	absent	present	absent	absent	absent	absent	absent	absent	absent
7045	7045-200127	ERS14339747	ERZ15185810	CANTSR01	2006-07-30	66	internal medicine clinic	46	5804102	78	230871	749826	ST147 Complex	ST147	KL64	O2v1	VIM	2	7	VIM-1	SHV-5	-	-	OmpK35-48%	-	GyrA-83I;ParC-80I	-	aac(6')-Il;aadA1.v1^;aadA2^	mphA	-	-	sul1	-	dfrA1.v2;dfrA12	absent	absent	absent	absent	absent	absent	absent	present	absent	absent	absent	absent	absent	absent	absent
7104	7104-200127	ERS14339748	ERZ15185697	CANTSO01	2006-09-24	63	internal medicine clinic	66	5615426	85	270444	804281	ST258/512 Complex	ST258	KL106	O2v2	KPC	3	10	KPC-2	SHV-12^	-	-	OmpK35-25%	MgrB-62%	GyrA-83I;ParC-80I	-	aac(6')-Ib'.v1;aadA2^;aph3-Ia.v1^	mphA	catA1^	-	sul1	-	dfrA12	absent	Tn4401a-1	absent	absent	absent	absent	absent	absent	absent	absent	absent	present	absent	absent	absent
7107	7107-200121	ERS14339749	ERZ15185698	CANTSG01	2006-08-17	-	intensive care unit	45	5737331	133	135652	317800	unknown_complex	ST36	KL27	O1/O2v2	VIM	2	6	VIM-26	-	-	SHV-1^	OmpK35-88%;OmpK36GD	-	GyrA-83F;GyrA-87G;ParC-80I	-	aac(6')-Il;aac(6')-Im;aadA1.v1^;aph(2'')-IIa*;aph3-Ia.v1^;strA.v1;strB.v1	mphA	-	-	sul1	-	dfrA1.v2	ybt 14; ICEKp5 (truncated)	absent	absent	absent	absent	absent	absent	absent	present	absent	absent	present	present	absent	absent
7151	7151-200127	ERS14339750	ERZ15185701	CANTPX01	2006-10-04	-	surgical clinic	51	5732415	119	121031	317800	unknown_complex	ST36	KL27	O1/O2v2	VIM	2	6	VIM-26	-	-	SHV-1^	OmpK35-88%;OmpK36GD	-	GyrA-83F;GyrA-87G;ParC-80I	-	aac(6')-Il;aac(6')-Im;aadA1.v1^;aph(2'')-IIa*;aph3-Ia.v1^;strA.v1;strB.v1	mphA	-	-	sul1	-	dfrA1.v2	ybt 14; ICEKp5 (truncated)	absent	absent	absent	absent	absent	absent	absent	present	absent	absent	present	present	absent	absent
7169	7169-200121	ERS14339751	ERZ15185702	CANTRP01	2006-10-14	46	intensive care unit	50	5854294	74	295817	514440	ST147 Complex	ST147	KL64	O2v1	VIM	2	6	VIM-1	-	-	SHV-11.v1^	OmpK35-48%	-	GyrA-83I;ParC-80I	-	aac(3)-Ia*;aac(6')-Il;aadA2^;aph3-Ia.v1^;strA.v1;strB.v1	mphA	-	-	sul1	-	dfrA1.v2;dfrA12	absent	absent	absent	absent	present	absent	absent	present	absent	absent	absent	absent	absent	absent	absent
7312	7312-200227	ERS14339752	ERZ15185811	CANTPC01	2006-12-21	55	internal medicine clinic	47	5727561	71	385195	531240	ST147 Complex	ST147	KL64	O2v1	VIM	2	7	VIM-1	SHV-5*?	-	-	OmpK35-48%;OmpK36GD	-	GyrA-83I;ParC-80I	-	aac(6')-Il;strA.v1;strB.v1	mphA	-	-	sul1	-	dfrA1.v2	absent	absent	absent	absent	absent	absent	absent	present	absent	absent	absent	absent	absent	absent	absent
7410	7410-200227	ERS14339753	ERZ15185704	CANTQM01	2007-01-19	-	intensive care unit	52	5767755	78	272724	608747	unknown_complex	ST1237	KL64	O1/O2v1	VIM	2	6	VIM-1	-	-	SHV-11.v1^	OmpK35-48%;OmpK36GD	-	GyrA-83I;ParC-80I	-	aac(6')-Il;strA.v1;strB.v1	mphA	-	-	sul1	-	dfrA1.v2	absent	absent	absent	absent	absent	absent	absent	present	absent	absent	absent	absent	absent	absent	absent
7468	7468-200130	ERS14339754	ERZ15185812	CANTPR01	2007-02-12	-	internal medicine clinic	49	5726303	122	135652	317800	unknown_complex	ST36	KL27	O1/O2v2	VIM	2	6	VIM-26	-	-	SHV-1^	OmpK35-88%;OmpK36GD	-	GyrA-83F;GyrA-87G;ParC-80I	-	aac(6')-Il;aadA1.v1^;aph3-Ia.v1^;strA.v1;strB.v1	mphA	-	-	sul1	-	dfrA1.v2	ybt 14; ICEKp5 (truncated)	absent	absent	absent	absent	absent	absent	absent	present	absent	absent	present	present	absent	absent
7518	7518-200227	ERS14339755	ERZ15185813	CANTPO01	2007-03-01	-	intensive care unit	51	5591010	68	268897	667194	unknown_complex	ST383	KL30	O1/O2v2	VIM	2	8	VIM-19	CTX-M-15	CMY-4.v1;OXA-1	SHV-1	-	-	GyrA-83F;GyrA-87N;ParC-80I	-	aac(3)-IIa.v1^;aac(6')-Ib-cr.v2;aac(6')-Il;strA.v1*;strB.v1	-	CatB4.v1;floR.v2*	-	sul2	-	dfrA1.v2	absent	absent	absent	absent	absent	absent	absent	present	absent	absent	absent	present	present	absent	absent
7653	7653-200127	ERS14339756	ERZ15185705	CANTQU01	2007-04-15	-	internal medicine clinic	42	5911771	119	135652	317799	unknown_complex	ST36	KL27	O1/O2v2	VIM	2	7	VIM-26	SHV-5	-	-	OmpK35-88%;OmpK36GD	-	GyrA-83F;GyrA-87G;ParC-80I	-	aac(6')-Il;aac(6')-Im;aadA1.v1^;aph(2'')-IIa*;aph3-Ia.v1^	mphA	-	-	sul1	-	dfrA1.v2	ybt 14; ICEKp5	absent	absent	absent	absent	absent	absent	absent	present	absent	absent	present	present	absent	absent
7684	7684-200227	ERS14339757	ERZ15185706	CANTPJ01	2007-05-01	-	internal medicine clinic	39	5644323	84	264268	853082	ST17 Complex	ST17	KL25	O5	VIM	2	5	VIM-1	-	-	-	-	-	GyrA-83Y;GyrA-87G;ParC-80R	-	aac(6')-Il;aadA1.v1^;aph(3')-Ia	-	-	-	sul1	-	dfrA1.v2	ybt 10; ICEKp4	absent	absent	absent	absent	absent	absent	present	absent	absent	absent	absent	absent	absent	absent
7729	7729-200224	ERS14339758	ERZ15185816	CANTPN01	2007-06-05	81	internal medicine clinic	64	5711262	65	379003	833867	ST147 Complex	ST147	KL64	O2v1	VIM	3	8	VIM-1	CTX-M-3	-	SHV-11.v1^	OmpK35-48%;OmpK36GD	MgrB-0%	GyrA-83I;ParC-80I	-	aac(3)-Ia*;aac(6')-Il;aph(3')-Ia;strA.v1;strB.v1	mphA	-	-	sul1;sul2	-	dfrA1.v2	absent	absent	absent	absent	absent	present	absent	present	absent	absent	absent	present	present	absent	absent
7742	7742-200122	ERS14339759	ERZ15185818	CANTSC01	2007-05-22	-	kidney transplant unit	53	5361017	64	318609	1206334	ST17 Complex	ST17	KL25	O5	VIM	0	1	-	-	-	SHV-11.v1^	-	-	GyrA-83Y;GyrA-87G;ParC-80R	-	-	-	-	-	-	-	-	ybt 10; ICEKp4	absent	absent	absent	absent	absent	absent	absent	absent	absent	absent	absent	absent	absent	absent
7771	7771-200122	ERS14339760	ERZ15185819	CANTPQ01	2007-06-23	81	intensive care unit	57	5703597	61	408181	833866	ST147 Complex	ST147	KL64	O2v1	KPC	3	8	VIM-1	CTX-M-3	-	SHV-11.v1^	OmpK35-48%;OmpK36GD	MgrB-0%	GyrA-83I;ParC-80I	-	aac(3)-Ia*;aac(6')-Il;aph(3')-Ia;strA.v1;strB.v1	mphA	-	-	sul1;sul2	-	dfrA1.v2	absent	absent	absent	absent	present	absent	absent	present	absent	absent	absent	absent	present	absent	absent
7867	7867-200227	ERS14339761	ERZ15185822	CANTQO01	2007-07-26	-	internal medicine clinic	42	5599897	83	263773	825328	ST17 Complex	ST17	KL25	O5	VIM	2	6	VIM-1	SHV-5	-	-	-	-	GyrA-83Y;GyrA-87G;ParC-80I	-	aac(6')-Il;aadA1.v1^;aph(3')-Ia	-	-	-	sul1	-	dfrA1.v2	ybt 10; ICEKp4	absent	absent	absent	absent	absent	absent	absent	absent	absent	absent	present	absent	absent	absent
7888	7888-200228	ERS14339762	ERZ15185850	CANTSQ01	2007-08-05	-	internal medicine clinic	50	5770073	116	119159	300572	unknown_complex	ST36	KL27	O1/O2v2	VIM	3	8	VIM-26	SHV-5	-	-	OmpK35-88%;OmpK36GD	MgrB-53%	GyrA-83F;GyrA-87G;ParC-80I	-	aac(6')-Il;aac(6')-Im;aadA1.v1^;aph(2'')-IIa*;aph3-Ia.v1^;strA.v1;strB.v1	mphA	-	-	sul1	-	dfrA1.v2	ybt 14; ICEKp5	absent	absent	absent	absent	absent	absent	absent	present	absent	absent	present	present	absent	absent
7999	7999-200127	ERS14339763	ERZ15185707	CANTQH01	2007-10-19	-	intensive care unit	45	5806343	67	363274	828139	unknown_complex	ST323	KL21	O3b	VIM	2	8	VIM-26	-	TEM-1D.v1^	-	-	-	GyrA-83F	-	aac(3)-Ia*;aac(6')-Il;aac(6')-Im;aadA1.v1^;aph(2'')-IIa*;aph3-Ia.v1*?;strA.v1;strB.v1	mphA	catA1^	-	sul1	-	dfrA1.v2	absent	absent	absent	absent	absent	absent	absent	present	present	absent	absent	present	present	absent	absent
8361	8361-200227	ERS14339764	ERZ15185823	CANTQT01	2008-05-26	60	intensive care unit	40	5722059	69	295817	530931	ST147 Complex	ST147	KL64	O2v1	VIM	2	6	VIM-1	-	-	SHV-11.v1^	OmpK35-48%;OmpK36GD	-	GyrA-83I;ParC-80I	-	aac(6')-Il;aph3-Ia.v1^;strA.v1;strB.v1	mphA	-	-	sul1	-	dfrA1.v2	absent	absent	absent	absent	absent	absent	absent	present	absent	absent	absent	absent	absent	absent	absent
8472	8472-200227	ERS14339765	ERZ15185824	CANTSU01	2008-07-28	81	internal medicine clinic	52	5680953	87	248269	804281	ST258/512 Complex	ST258	KL106	O2v2	KPC	2	8	KPC-2	-	TEM-1D.v1^	-	OmpK35-25%	-	GyrA-83I;ParC-80I	-	aac(6')-Ib'.v1;aadA2^;aph3-Ia.v1^	mphA	catA1^	-	sul1	-	dfrA12	ybt 13; ICEKp2	Tn4401a-1	absent	absent	absent	absent	absent	absent	absent	absent	absent	present	absent	absent	absent
8494	8494-200228	ERS14339766	ERZ15185827	CANTQC01	2008-08-14	-	internal medicine clinic	52	5629169	54	320906	781360	unknown_complex	ST427	KL31	O3b	VIM	2	6	VIM-12	-	-	SHV-27^	OmpK35-0%	-	-	qnrB1.v1	aac(6')-Il;aac(6')-Il;aadA1.v1^	-	-	-	sul1*	tet(A).v1	dfrA1.v2	absent	absent	absent	absent	absent	absent	absent	absent	absent	absent	absent	absent	absent	absent	absent
8654	8654-200227	ERS14339767	ERZ15185708	CANTPV01	2008-10-29	-	surgical clinic	60	5621685	94	207998	420331	unknown_complex	ST253	KL62	O1/O2v2	VIM	2	7	VIM-1	-	CMY-13	SHV-36	-	-	-	qnrA1^	aac(6')-Il;aadA1.v1^;aadA2;ant(2'')-Ia;strA.v1;strB.v1	mphA	-	-	sul1;sul1	-	dfrA1.v2	absent	absent	absent	absent	absent	absent	absent	present	absent	absent	absent	absent	absent	absent	absent
8677	8677-200220	ERS14339768	ERZ15185828	CANTPI01	2008-11-02	42	intensive care unit	53	5665775	96	270404	540485	ST258/512 Complex	ST258	KL106	O2v2	KPC	2	8	KPC-2	-	-	SHV-11.v1	OmpK35-25%	-	GyrA-83I;ParC-80I	-	aac(6')-Ib'.v1;aadA2^;aph3-Ia.v1^	mphA	catA1^	-	sul1	-	dfrA12	absent	Tn4401a-1	absent	absent	absent	absent	absent	absent	absent	absent	absent	present	absent	absent	absent
8698	8698-200227	ERS14339769	ERZ15185830	CANTRW01	2008-12-04	-	internal medicine clinic	44	5910690	135	121031	317799	unknown_complex	ST36	KL27	O1/O2v2	VIM	2	7	VIM-26	SHV-5	-	-	OmpK35-88%;OmpK36GD	-	GyrA-83F;GyrA-87G;ParC-80I	-	aac(6')-Il;aac(6')-Im;aadA1.v1^;aph(2'')-IIa*;aph3-Ia.v1^;strA.v1;strB.v1	mphA	-	-	sul1	-	dfrA1.v2	ybt 14; ICEKp5	absent	absent	absent	absent	absent	absent	absent	present	absent	absent	present	present	absent	absent
8811	8811-200122	ERS14339770	ERZ15185831	CANTRC01	2008-12-28	-	intensive care unit	39	5907325	131	108130	317800	unknown_complex	ST36	KL27	O1/O2v2	VIM	2	7	VIM-26	SHV-5	-	-	OmpK35-88%;OmpK36GD	-	GyrA-83F;GyrA-87G;ParC-80I	-	aac(6')-Il;aac(6')-Im;aadA1.v1^;aph(2'')-IIa*;aph3-Ia.v1^;strA.v1;strB.v1	mphA	-	-	sul1	-	dfrA1.v2	ybt 14; ICEKp5	absent	absent	absent	absent	absent	absent	absent	present	absent	absent	present	present	absent	absent
8849	8849-200228	ERS14339771	ERZ15185709	CANTQG01	2009-02-01	47	intensive care unit	47	5704946	60	294372	729495	ST147 Complex	ST147	KL64	O2v1	VIM	2	6	VIM-1	-	-	SHV-11.v1^	OmpK35-48%;OmpK36GD	-	GyrA-83I;ParC-80I	-	aac(6')-Il;aph3-Ia.v1^;strA.v1;strB.v1	mphA	-	-	sul1	-	dfrA1.v2	absent	absent	absent	absent	absent	absent	absent	present	absent	absent	absent	absent	absent	absent	absent
8854	8854-200227	ERS14339772	ERZ15185833	CANTRQ01	2009-01-29	52	heamatology clinic	53	5607686	50	335215	916692	ST147 Complex	ST147	KL64	O2v1	VIM	3	7	VIM-27	-	-	SHV-11.v1^	OmpK35-48%;OmpK36GD	MgrB-53%	GyrA-83I;ParC-80I	-	aac(6')-Il;aph3-Ia.v1^;strA.v1;strB.v1	mphA	-	-	sul1	-	dfrA1.v2	absent	absent	absent	absent	absent	absent	absent	absent	absent	absent	absent	absent	absent	absent	absent
8901	8901-200228	ERS14339773	ERZ15185851	CANTRG01	2009-03-17	24	internal medicine clinic	35	5712083	58	408380	968316	ST147 Complex	ST147	KL64	O2v1	VIM	2	6	VIM-1	-	-	SHV-11.v1^	OmpK35-48%;OmpK36GD	-	GyrA-83I;ParC-80I	-	aac(6')-Il;aph3-Ia.v1^;strA.v1;strB.v1	mphA	-	-	sul1	-	dfrA1.v2	absent	absent	absent	absent	absent	absent	absent	present	absent	absent	absent	absent	absent	absent	absent
8936	8936-200124	ERS14339774	ERZ15185710	CANTSA01	2009-04-01	60	internal medicine clinic	49	5648798	102	270444	540485	ST258/512 Complex	ST258	KL106	O2v2	KPC	2	8	KPC-2	-	-	-	OmpK35-25%	-	GyrA-83I;ParC-80I	-	aac(6')-Ib'.v1;aadA2^;aph3-Ia.v1^	mphA	catA1^	-	sul1	-	dfrA12	ybt 13; ICEKp2	Tn4401a-1	absent	absent	absent	absent	absent	absent	absent	absent	absent	present	absent	absent	absent
9231	9231-200228	ERS14339775	ERZ15185834	CANTRM01	2009-08-12	74	intensive care unit	40	5765189	80	298989	968317	ST147 Complex	ST147	KL64	O2v1	VIM	3	7	VIM-1	-	-	SHV-11.v1^	OmpK35-48%;OmpK36GD	MgrB-87%	GyrA-83I;ParC-80I	-	aac(6')-Il;aph3-Ia.v1^;strA.v1;strB.v1	mphA	-	-	sul1	-	dfrA1.v2	absent	absent	absent	absent	absent	absent	absent	present	absent	absent	absent	absent	absent	absent	absent
9253	9253-200228	ERS14339776	ERZ15185711	CANTSE01	2009-06-07	62	heamatology clinic	52	5765966	81	335215	531239	ST147 Complex	ST147	KL64	O2v1	VIM	3	7	VIM-1	-	-	SHV-1^	OmpK35-48%;OmpK36GD	MgrB-87%	GyrA-83I;ParC-80I	-	aac(6')-Il;aph3-Ia.v1^;strA.v1;strB.v1	mphA	-	-	sul1	-	dfrA1.v2	absent	absent	absent	absent	absent	absent	absent	present	absent	absent	absent	absent	absent	absent	absent
9260	9260-200228	ERS14339777	ERZ15185713	CANTRN01	2009-06-10	69	intensive care unit	41	5766395	81	297911	531239	ST147 Complex	ST147	KL64	O2v1	VIM	3	8	VIM-1	SHV-12^	-	-	OmpK35-48%;OmpK36GD	MgrB-87%	GyrA-83I;ParC-80I	-	aac(6')-Il;aph3-Ia.v1^;strA.v1;strB.v1	mphA	-	-	sul1	-	dfrA1.v2	absent	absent	absent	absent	absent	absent	absent	present	absent	absent	absent	absent	absent	absent	absent
9471	9471-200228	ERS14339778	ERZ15185835	CANTQR01	2009-11-29	75	internal medicine clinic	61	5613150	104	225294	673280	ST258/512 Complex	ST258	KL106	O2v2	KPC	2	8	KPC-2	-	-	-	OmpK35-25%	-	GyrA-83I;ParC-80I	-	aac(6')-Ib'.v1;aadA2^;aph3-Ia.v1^	mphA	catA1^	-	sul1	-	dfrA12	absent	Tn4401a-1	absent	absent	absent	absent	absent	absent	absent	absent	absent	present	absent	absent	absent
9615	9615-200127	ERS14339779	ERZ15185714	CANTRK01	2010-01-17	76	intensive care unit	48	5651752	92	279662	804283	ST258/512 Complex	ST258	KL106	O2v2	KPC	2	8	KPC-2	SHV-12	-	-	OmpK35-25%	-	GyrA-83I;ParC-80I	-	aac(6')-Ib'.v1;aadA2^;aph3-Ia.v1^	mphA	catA1^	-	sul1	-	dfrA12	absent	Tn4401a-1	absent	absent	absent	absent	absent	absent	absent	absent	absent	present	absent	absent	absent
9645	9645-200204	ERS14339780	ERZ15185837	CANTQZ01	2010-01-15	-	internal medicine clinic	56	5620817	109	237752	804282	unknown_complex	ST1084	KL106	O1/O2v2	KPC	2	8	KPC-2	-	-	SHV-11.v1^	OmpK35-25%	-	GyrA-83I;ParC-80I	-	aac(6')-Ib'.v1;aadA2^;aph3-Ia.v1^	mphA	catA1^	-	sul1	-	dfrA12	absent	Tn4401a-1	absent	absent	absent	absent	absent	absent	absent	absent	absent	present	absent	absent	absent
9671	9671-200124	ERS14339781	ERZ15185716	CANTRH01	2010-01-28	71	nephrology clinic	46	5697910	83	270404	805086	ST258/512 Complex	ST258	KL106	O2v2	KPC	2	8	KPC-2	SHV-12	-	-	OmpK35-25%	-	GyrA-83I;ParC-80I	-	aac(6')-Ib'.v1;aadA2^;aph3-Ia.v1^	-	catA1^	-	sul1	-	dfrA12	ybt 13; ICEKp2	Tn4401a-1	absent	absent	absent	absent	absent	absent	absent	absent	absent	present	absent	absent	absent
9770	9770-200228	ERS14339782	ERZ15185717	CANTRE01	2010-04-23	67	surgical clinic	52	5705711	56	453750	729495	ST147 Complex	ST147	KL64	O2v1	VIM	2	6	VIM-1	-	-	SHV-11.v1^	OmpK35-48%;OmpK36GD	-	GyrA-83I;ParC-80I	-	aac(6')-Il;aph3-Ia.v1^;strA.v1;strB.v1	mphA	-	-	sul1	-	dfrA1.v2	absent	absent	absent	absent	absent	absent	absent	present	absent	absent	absent	absent	absent	absent	absent
10057	10057-200228	ERS14339783	ERZ15184481	CANTKV01	2010-09-27	-	internal medicine clinic	39	5656540	50	561447	1494360	unknown_complex	ST323	KL21	O3b	VIM	2	7	VIM-1	-	CMY-13	SHV-1^	-	-	-	qnrA1^	aac(6')-Il;aadA2;ant(2'')-Ia	mphA	-	-	sul1;sul1	-	dfrA1.v2	absent	absent	absent	absent	absent	absent	absent	absent	absent	absent	absent	absent	absent	absent	absent
10086	10086-200127	ERS14339784	ERZ15185482	CANTLL01	2010-09-08	53	surgical clinic	51	5659540	102	299438	507495	ST258/512 Complex	ST258	KL106	O2v2	KPC	2	9	KPC-2	SHV-12	-	-	OmpK35-25%	-	GyrA-83I;ParC-80I	-	aac(6')-Ib'.v1;aadA2^;aph3-Ia.v1^	mphA	catA1^	-	sul1	-	dfrA12	ybt 13; ICEKp2	Tn4401a-unknown	absent	absent	absent	absent	absent	present	absent	absent	absent	present	absent	absent	absent
10128	10128-200204	ERS14339785	ERZ15185484	CANTLY01	2010-10-19	81	heamatology clinic	67	5680172	116	225297	804604	ST258/512 Complex	ST258	KL106	O2v2	KPC	3	9	KPC-2	-	-	-	OmpK35-25%;OmpK36GD	MgrB-60%	GyrA-83I;ParC-80I	-	aac(6')-Ib'.v1;aadA2^;aph3-Ia.v1^	mphA	catA1^	-	sul1	-	dfrA12	ybt 13; ICEKp2	Tn4401a-1	absent	absent	absent	absent	absent	absent	absent	absent	absent	present	absent	absent	absent
10147	10147-200224	ERS14339786	ERZ15185486	CANTND01	2010-10-22	75	surgical clinic	36	5512234	83	248271	804055	ST258/512 Complex	ST258	KL106	O2v2	KPC	2	4	KPC-2	-	-	SHV-11.v1	OmpK35-25%;OmpK36GD	-	GyrA-83I;ParC-80I	-	aac(6')-Ib'.v1	-	-	-	-	-	-	ybt 13; ICEKp2	Tn4401a-1	absent	absent	absent	absent	absent	present	absent	absent	absent	present	absent	absent	absent
10311	10311-200228	ERS14339787	ERZ15185489	CANTMK01	2010-12-28	74	internal medicine clinic	50	5492967	69	299496	804055	ST258/512 Complex	ST258	KL106	O2v2	KPC	2	4	KPC-2	-	-	-	OmpK35-25%	-	GyrA-83I;ParC-80I	-	aac(6')-Ib'.v1	-	-	-	-	-	-	ybt 13; ICEKp2	Tn4401a-1	absent	absent	absent	absent	absent	absent	absent	absent	absent	present	absent	absent	absent
10370	10370-200224	ERS14339788	ERZ15185490	CANTMI01	2010-12-31	81	internal medicine clinic	32	5685840	117	218940	804478	ST258/512 Complex	ST258	KL106	O2v2	KPC	3	9	KPC-2;KPC-2	-	-	-	OmpK35-25%;OmpK36GD	MgrB-60%	GyrA-83I;ParC-80I	-	aac(6')-Ib'.v1;aadA2^;aph3-Ia.v1^	mphA	catA1^	-	sul1	-	dfrA12	ybt 13; ICEKp2	unknown-1	absent	absent	absent	absent	absent	absent	absent	absent	absent	present	absent	absent	absent
10401	10401-200204	ERS14339789	ERZ15185493	CANTLW01	2011-02-02	63	internal medicine clinic	51	5720490	107	212818	579308	ST258/512 Complex	ST258	KL106	O2v2	KPC	3	9	KPC-2	-	-	-	OmpK35-25%;OmpK36GD	MgrB-60%	GyrA-83I;ParC-80I	-	aac(6')-Ib'.v1;aadA2^;aph3-Ia.v1^	mphA	catA1^	-	sul1	-	dfrA12	ybt 13; ICEKp2	Tn4401a-1	absent	absent	absent	absent	absent	absent	absent	absent	absent	present	absent	absent	absent
10478	10478-200124	ERS14339790	ERZ15185495	CANTLX01	2011-03-10	49	intensive care unit	75	5678179	107	199242	450262	ST258/512 Complex	ST258	KL106	O2v2	KPC	2	8	KPC-2	-	TEM-1D.v1^	-	OmpK35-25%	-	GyrA-83I;ParC-80I	-	aac(6')-Ib'.v1;aadA2^;aph3-Ia.v1^	mphA	catA1^	-	sul1	-	dfrA12	ybt 13; ICEKp2	Tn4401a-1	absent	absent	absent	absent	absent	absent	absent	absent	absent	present	absent	absent	absent
10562	10562-merged	ERS14339791	ERZ15185496	CANTLV01	2011-04-15	69	intensive care unit	55	5616558	88	248270	804757	ST258/512 Complex	ST258	KL106	O2v2	KPC	3	9	KPC-2	-	TEM-1D.v1^	SHV-11.v1^	OmpK35-25%	MgrB-62%	GyrA-83I;ParC-80I	-	aac(6')-Ib'.v1;aadA2^;aph3-Ia.v1^	mphA	catA1^	-	sul1	-	dfrA12	absent	Tn4401a-1	absent	absent	absent	absent	absent	absent	absent	absent	absent	present	absent	absent	absent
10685	10685-200127	ERS14339792	ERZ15185497	CANTML01	2011-05-19	57	intensive care unit	43	5614540	103	248270	804611	ST258/512 Complex	ST258	KL106	O2v2	KPC	3	9	KPC-2	-	TEM-1D.v1^	-	OmpK35-25%	MgrB-62%	GyrA-83I;ParC-80I	-	aac(6')-Ib'.v1;aadA2^;aph3-Ia.v1^	mphA	catA1^	-	sul1	-	dfrA12	absent	Tn4401a-1	absent	absent	absent	absent	absent	absent	absent	absent	absent	present	absent	absent	absent
10768	10768-200629	ERS14339793	ERZ15185499	CANTMF01	2011-06-26	82	intensive care unit	32	5564570	82	298386	804759	ST258/512 Complex	ST258	KL106	O2v2	KPC	2	4	KPC-2	-	-	SHV-11.v1	OmpK35-25%	-	GyrA-83I;ParC-80I	-	aac(6')-Ib'.v1	-	-	-	-	-	-	ybt 13; ICEKp2	Tn4401a-unknown	absent	absent	absent	absent	absent	absent	absent	absent	absent	present	absent	absent	absent
10781	10781-200130	ERS14339794	ERZ15185500	CANTLU01	2011-07-05	82	intensive care unit	50	5569599	79	212930	804578	ST258/512 Complex	ST258	KL106	O2v2	KPC	3	8	KPC-2	-	TEM-1D.v1^	SHV-11.v1	OmpK35-25%	MgrB-60%	GyrA-83I;ParC-80I	-	aac(6')-Ib'.v1;aadA2^;aadA^;aph3-Ia.v1^	-	cmlA1*	-	sul3	-	dfrA12	ybt 13; ICEKp2 (truncated)	Tn4401a-1	absent	absent	absent	absent	absent	absent	present	absent	absent	present	absent	absent	absent
10827	10827-200228	ERS14339795	ERZ15185503	CANTLI01	2011-07-29	65	kidney transplant unit	47	5717217	120	211438	573889	ST258/512 Complex	ST258	KL106	O2v2	KPC	3	10	KPC-2	SHV-12	-	-	OmpK35-25%;OmpK36GD	MgrB-60%	GyrA-83I;ParC-80I	-	aac(6')-Ib'.v1;aadA2^;aph3-Ia.v1^	mphA	catA1^	-	sul1	-	dfrA12	ybt 13; ICEKp2	Tn4401a-1	absent	absent	absent	absent	absent	absent	absent	absent	absent	present	absent	absent	absent
10843	10843-200629	ERS14339796	ERZ15185504	CANTLF01	2011-08-03	-	intensive care unit	42	5605605	77	210199	667207	unknown_complex	ST383	KL30	O1/O2v2	VIM	2	9	VIM-19	-	CMY-4.v1	SHV-1	-	-	GyrA-83F;GyrA-87N;ParC-80I	-	aac(3)-IIa.v1^;aac(6')-Il;aadA2^;aph3-Ia.v1^;strA.v1*;strB.v1	mphA	floR.v2*	-	sul1;sul2	tet(A).v1?	dfrA1.v2;dfrA12	absent	absent	absent	absent	present	absent	absent	present	absent	absent	absent	present	present	absent	absent
10888	10888-200224	ERS14339797	ERZ15185505	CANTLA01	2011-08-30	70	internal medicine clinic	54	5728200	103	225294	619025	ST258/512 Complex	ST258	KL106	O2v2	KPC	2	8	KPC-2	-	-	SHV-11.v1	OmpK35-25%	-	GyrA-83I;ParC-80I	-	aac(6')-Ib'.v1;aadA2^;aph3-Ia.v1^	mphA	catA1^	-	sul1	-	dfrA12	ybt 13; ICEKp2	Tn4401a-1	absent	absent	absent	absent	absent	absent	absent	absent	absent	present	absent	absent	absent
10906	10906-200227	ERS14339798	ERZ15185752	CANTSV01	2011-09-01	79	internal medicine clinic	43	5710372	103	215662	804604	ST258/512 Complex	ST258	KL106	O2v2	KPC	3	9	KPC-2	-	-	SHV-11.v1	OmpK35-25%;OmpK36GD	MgrB-60%	GyrA-83I;ParC-80I	-	aac(6')-Ib'.v1;aadA2^;aph3-Ia.v1^	mphA	catA1^	-	sul1	-	dfrA12	ybt 13; ICEKp2	Tn4401a-1	absent	absent	absent	absent	absent	present	absent	absent	absent	present	absent	absent	absent
10952	10952-200228	ERS14339799	ERZ15185753	CANTOJ01	2011-09-28	69	heamatology clinic	50	5735282	117	203923	804269	ST258/512 Complex	ST258	KL106	O2v2	KPC	3	9	KPC-2	-	-	-	OmpK35-25%;OmpK36GD	MgrB-60%	GyrA-83I;ParC-80I	-	aac(6')-Ib'.v1;aadA2^;aph3-Ia.v1^	mphA	catA1^	-	sul1	-	dfrA12	ybt 13; ICEKp2	Tn4401a-1	absent	absent	absent	absent	absent	absent	absent	absent	absent	present	absent	absent	absent
10977	10977-200629	ERS14339800	ERZ15185507	CANTLD01	2011-10-09	65	intensive care unit	37	5733467	110	209159	804244	ST258/512 Complex	ST258	KL106	O2v2	KPC	3	9	KPC-2	-	TEM-1D.v1^	SHV-11.v1	OmpK35-25%;OmpK36GD	MgrB-60%	GyrA-83I;ParC-80I	-	aac(6')-Ib'.v1;aadA2^;aph3-Ia.v1^	mphA	catA1^	-	sul1	-	dfrA12	ybt 13; ICEKp2	Tn4401a-1	absent	absent	absent	absent	absent	absent	absent	absent	absent	present	absent	absent	absent
10983	10983-200228	ERS14339801	ERZ15185508	CANTKY01	2011-10-14	83	internal medicine clinic	53	5623276	103	270444	804282	ST258/512 Complex	ST258	KL106	O2v2	KPC	2	4	KPC-2	-	TEM-1D.v1^	SHV-11.v1	OmpK35-25%	-	GyrA-83I;ParC-80I	-	aac(6')-Ib'.v1	-	-	-	-	-	-	ybt 13; ICEKp2	Tn4401a-1	absent	absent	absent	absent	absent	absent	absent	absent	absent	present	absent	absent	absent
11027	11027-200228	ERS14339802	ERZ15185754	CANTSH01	2011-11-01	42	heamatology clinic	43	5731716	114	215662	804275	ST258/512 Complex	ST258	KL106	O2v2	KPC	3	9	KPC-2	-	-	-	OmpK35-25%;OmpK36GD	MgrB-60%	GyrA-83I;ParC-80I	-	aac(6')-Ib'.v1;aadA2^;aph3-Ia.v1^	mphA	catA1^	-	sul1	-	dfrA12	ybt 13; ICEKp2	Tn4401a-1	absent	absent	absent	absent	absent	absent	absent	absent	absent	present	absent	absent	absent
11053	11053-200629	ERS14339803	ERZ15185755	CANTPY01	2011-12-12	76	internal medicine clinic	42	5671682	107	248271	804609	ST258/512 Complex	ST258	KL106	O2v2	KPC	3	9	KPC-2	-	-	SHV-11.v1	OmpK35-25%	MgrB-0%	GyrA-83I;ParC-80I	-	aac(6')-Ib'.v1;aadA2^;aph3-Ia.v1^	mphA	catA1^	-	sul1	-	dfrA12	absent	Tn4401a-1	absent	absent	absent	absent	absent	absent	absent	absent	absent	present	absent	absent	absent
11114	11114-200228	ERS14339804	ERZ15185509	CANTLG01	2011-12-10	-	internal medicine clinic	38	5698598	102	188005	541028	unknown_complex	ST383	KL30	O1/O2v2	VIM	2	8	VIM-19	-	CMY-4.v1	SHV-1	-	-	GyrA-83F;GyrA-87N;ParC-80I	-	aac(3)-IIa.v1^;aac(6')-Il;aadA2^;aph3-Ia.v1^;strA.v1*;strB.v1	mphA	-	-	sul1;sul2	tet(A).v1?	dfrA1.v2;dfrA12;dfrA14.v2*;dfrA23	absent	absent	absent	absent	present	absent	absent	present	absent	absent	absent	present	present	absent	absent
11154	11154-200228	ERS14339805	ERZ15185510	CANTLT01	2011-12-24	75	internal medicine clinic	52	5765560	113	211333	484839	ST258/512 Complex	ST258	KL106	O2v2	KPC	3	9	KPC-2	-	-	SHV-11.v1	OmpK35-25%;OmpK36GD	MgrB-60%	GyrA-83I;ParC-80I	-	aac(6')-Ib'.v1;aadA2^;aph3-Ia.v1^	mphA	catA1^	-	sul1	-	dfrA12	ybt 13; ICEKp2	Tn4401a-1	absent	absent	absent	absent	absent	absent	absent	absent	absent	present	absent	absent	absent
11163	11163-200206	ERS14339806	ERZ15185511	CANTMB01	2012-01-02	79	intensive care unit	53	5730111	113	211436	498823	ST258/512 Complex	ST258	KL106	O2v2	KPC	3	9	KPC-2	-	-	SHV-11.v1	OmpK35-25%;OmpK36GD	MgrB-60%	GyrA-83I;ParC-80I	-	aac(6')-Ib'.v1;aadA2^;aph3-Ia.v1^	mphA	catA1^	-	sul1	-	dfrA12	ybt 13; ICEKp2	Tn4401a-1	absent	absent	absent	absent	absent	absent	absent	absent	absent	present	absent	absent	absent
11208	11208-merged	ERS14339807	ERZ15185512	CANTLC01	2012-01-26	88	urology clinic	42	5725170	110	211336	805078	ST258/512 Complex	ST258	KL106	O2v2	KPC	3	9	KPC-2	-	TEM-1D.v1^	SHV-11.v1	OmpK35-25%;OmpK36GD	MgrB-60%	GyrA-83I;ParC-80I	-	aac(6')-Ib'.v1;aadA2^;aph3-Ia.v1^	mphA	catA1^	-	sul1	-	dfrA12	ybt 13; ICEKp2	Tn4401a-1	absent	absent	present	absent	absent	absent	absent	absent	absent	present	absent	absent	absent
11265	11265-200206	ERS14339808	ERZ15185513	CANTLN01	2012-02-26	32	intensive care unit	65	5670082	116	270444	803238	ST258/512 Complex	ST258	KL106	O2v2	KPC	2	8	KPC-2	-	-	-	OmpK35-25%	-	GyrA-83I;ParC-80I	-	aac(6')-Ib'.v1;aadA2^;aph3-Ia.v1^	mphA	catA1^	-	sul1	-	dfrA12	ybt 13; ICEKp2	Tn4401a-1	absent	absent	absent	absent	absent	absent	absent	absent	absent	present	absent	absent	absent
11341	11341-200130	ERS14339809	ERZ15185516	CANTLQ01	2012-03-19	74	internal medicine clinic	52	5642716	93	248271	804761	ST258/512 Complex	ST258	KL106	O2v2	KPC	2	7	KPC-2	-	-	-	OmpK35-25%	-	GyrA-83I;ParC-80I	-	aac(6')-Ib'.v1;aadA2^	mphA	catA1^	-	sul1	-	dfrA12	absent	Tn4401a-1	absent	absent	absent	absent	absent	absent	absent	absent	absent	present	absent	absent	absent
11358	11358-200220	ERS14339810	ERZ15185517	CANTLP01	2012-03-29	25	heamatology clinic	62	5681219	110	209174	449850	ST258/512 Complex	ST258	KL106	O2v2	KPC	3	9	KPC-2	-	-	SHV-11.v1	OmpK35-25%;OmpK36GD	MgrB-60%	GyrA-83I;ParC-80I	-	aac(6')-Ib'.v1;aadA2^;aph3-Ia.v1^	mphA	catA1^	-	sul1	-	dfrA12	ybt 13; ICEKp2	Tn4401a-1	absent	absent	absent	absent	absent	absent	absent	absent	absent	present	absent	absent	absent
11411	11411-200220	ERS14339811	ERZ15185518	CANTKZ01	2012-04-21	69	surgical clinic	62	5669558	104	211336	804275	ST258/512 Complex	ST258	unknown (best match = KL106)	O2v2	KPC	3	9	KPC-2	-	-	SHV-11.v1^	OmpK35-25%;OmpK36GD	MgrB-60%	GyrA-83I;ParC-80I	-	aac(6')-Ib'.v1;aadA2^	mphA	catA1^	-	sul1	-	dfrA12	ybt 13; ICEKp2	Tn4401a-1	absent	absent	absent	absent	absent	absent	absent	absent	absent	present	absent	absent	absent
11421	11421-200224	ERS14339812	ERZ15185756	CANTPF01	2012-04-23	-	intensive care unit	44	5690601	111	166796	667195	unknown_complex	ST383	KL30	O1/O2v2	VIM	2	8	VIM-19	-	CMY-4.v1	SHV-1	-	-	GyrA-83F;GyrA-87N;ParC-80I	-	aac(3)-IIa.v1^;aac(6')-Il;aadA2^;aph3-Ia.v1^;strA.v1*;strB.v1	mphA	-	-	sul1;sul2	tet(A).v1?	dfrA1.v2;dfrA12;dfrA14.v2*;dfrA23	absent	absent	absent	absent	present	absent	absent	present	absent	absent	absent	present	present	absent	absent
11503	11503-200122	ERS14339813	ERZ15185758	CANTSM01	2012-05-24	88	surgical clinic	66	5715276	105	225282	804281	ST258/512 Complex	ST258	KL106	O2v2	KPC	2	8	KPC-2	-	-	-	OmpK35-25%	-	GyrA-83I;ParC-80I	-	aac(6')-Ib'.v1;aadA2^;aph3-Ia.v1^	mphA	catA1^	-	sul1	-	dfrA12	ybt 13; ICEKp2	Tn4401a-1	absent	absent	absent	absent	absent	absent	absent	absent	absent	present	absent	absent	absent
11537	11537-200127	ERS14339814	ERZ15185519	CANTLO01	2012-06-04	81	internal medicine clinic	57	5729534	105	270444	804282	ST258/512 Complex	ST258	KL106	O2v2	KPC	2	8	KPC-2	-	-	SHV-11.v1	OmpK35-25%	-	GyrA-83I;ParC-80I	-	aac(6')-Ib'.v1;aadA2^;aph3-Ia.v1^	mphA	catA1^	-	sul1	-	dfrA12	ybt 13; ICEKp2	Tn4401a-1	absent	absent	present	absent	absent	absent	absent	absent	absent	present	absent	absent	absent
11538	11538-200121	ERS14339815	ERZ15185520	CANTMG01	2012-06-03	-	intensive care unit	64	5496965	50	480650	1163569	ST37 Complex	ST1228	KL38	O3b	KPC	2	3	KPC-2	-	TEM-1D.v1^	SHV-11.v1^	-	-	GyrA-83F	-	-	-	-	-	-	-	-	ybt 15; ICEKp11	Tn4401a-1	absent	absent	absent	absent	absent	present	absent	absent	absent	absent	absent	absent	absent
11639	11639-200121	ERS14339816	ERZ15185521	CANTMA01	2012-07-10	68	intensive care unit	52	5825408	117	211435	591434	ST258/512 Complex	ST258	KL106	O2v2	KPC	3	9	KPC-2	-	-	-	OmpK35-25%;OmpK36GD	MgrB-60%	GyrA-83I;ParC-80I	-	aac(6')-Ib'.v1;aadA2^;aph3-Ia.v1^	mphA	catA1^	-	sul1	-	dfrA12	ybt 13; ICEKp2	Tn4401a-1	absent	absent	absent	absent	absent	present	absent	absent	absent	present	absent	absent	absent
11732	11732-200124	ERS14339817	ERZ15185759	CANTOF01	2012-08-18	62	heamatology clinic	49	5710769	110	215662	804276	ST258/512 Complex	ST258	KL106	O2v2	KPC	3	9	KPC-2	-	-	-	OmpK35-25%	MgrB-60%	GyrA-83I;ParC-80I	-	aac(6')-Ib'.v1;aadA2^;aph3-Ia.v1^	mphA	catA1^	-	sul1	-	dfrA12	ybt 13; ICEKp2	Tn4401a-1	absent	absent	absent	absent	absent	absent	absent	absent	absent	present	absent	absent	absent
11765	11765-200124	ERS14339818	ERZ15185760	CANTST01	2012-09-06	73	internal medicine clinic	48	5590242	84	226416	578114	ST258/512 Complex	ST258	KL106	O2v2	KPC	2	2	KPC-2	-	-	-	OmpK35-25%	-	GyrA-83I;ParC-80I	-	-	-	-	-	-	-	-	ybt 13; ICEKp2 (truncated)	Tn4401a-1	absent	absent	absent	absent	absent	absent	absent	absent	absent	absent	absent	absent	absent
11790	11790-200124	ERS14339819	ERZ15185522	CANTMU01	2012-09-23	-	internal medicine clinic	54	5686087	97	210199	667195	unknown_complex	ST383	KL30	O1/O2v2	VIM	2	8	VIM-19	-	CMY-4.v1	SHV-1	-	-	GyrA-83F;GyrA-87N;ParC-80I	-	aac(3)-IIa.v1^;aac(6')-Il;aadA2^;aph3-Ia.v1^;strA.v1*;strB.v1	mphA	-	-	sul1;sul2	tet(A).v1?	dfrA1.v2;dfrA12;dfrA14.v2*;dfrA23	absent	absent	absent	absent	present	absent	absent	present	absent	absent	absent	present	present	absent	absent
11793	11793-200122	ERS14339820	ERZ15185523	CANTMC01	2012-09-21	-	surgical clinic	32	5640308	81	210199	541716	unknown_complex	ST383	KL30	O1/O2v2	VIM	3	10	VIM-19	-	CMY-4.v1	SHV-1	-	MgrB-0%	GyrA-83F;GyrA-87N;ParC-80I	-	aac(3)-IIa.v1^;aac(6')-Il;aadA2^;aph3-Ia.v1^;strA.v1*;strB.v1	mphA	floR.v2*	-	sul1;sul2	tet(A).v1?;tet(C)^	dfrA1.v2;dfrA12	absent	absent	absent	absent	present	absent	absent	present	absent	absent	absent	present	present	absent	absent
11905	11905-200130	ERS14339821	ERZ15185524	CANTMH01	2012-10-30	85	internal medicine clinic	43	5707221	95	225282	804275	ST258/512 Complex	ST258	KL106	O2v2	KPC	3	9	KPC-2	-	-	-	OmpK35-25%;OmpK36GD	MgrB-60%	GyrA-83I;ParC-80I	-	aac(6')-Ib'.v1;aadA2^;aph3-Ia.v1^	mphA	catA1^	-	sul1	-	dfrA12	ybt 13; ICEKp2 (truncated)	Tn4401a-1	absent	absent	absent	absent	absent	absent	absent	absent	absent	present	absent	absent	absent
11922	11922-200228	ERS14339822	ERZ15185525	CANTME01	2012-11-07	50	urology clinic	51	5723532	105	211336	804753	ST258/512 Complex	ST258	KL106	O2v2	KPC	3	9	KPC-2	-	-	-	OmpK35-25%;OmpK36GD	MgrB-60%	GyrA-83I;ParC-80I	-	aac(6')-Ib'.v1;aadA2^;aph3-Ia.v1^	mphA	catA1^	-	sul1	-	dfrA12	ybt 13; ICEKp2	Tn4401a-1	absent	absent	absent	absent	absent	absent	absent	absent	absent	present	absent	absent	absent
11996	11996-200220	ERS14339823	ERZ15185526	CANTMP01	2012-12-11	-	intensive care unit	59	5622372	109	187996	667195	unknown_complex	ST383	KL30	O1/O2v2	VIM	2	9	VIM-19	-	CMY-4.v1	SHV-1	-	-	GyrA-83F;GyrA-87N;ParC-80I	-	aac(3)-IIa.v1^;aac(6')-Il;aadA2^;aph3-Ia.v1^;strA.v1*;strB.v1	mphA	floR.v2*	-	sul1;sul2	tet(A).v1?	dfrA1.v2;dfrA12	absent	absent	absent	absent	present	absent	absent	present	absent	absent	absent	present	present	absent	absent
12053	12053-200122	ERS14339824	ERZ15185527	CANTMN01	2012-12-27	86	intensive care unit	41	5682186	114	199270	422901	ST258/512 Complex	ST258	KL106	O2v2	KPC	3	9	KPC-2	-	-	SHV-11.v1^	OmpK35-25%;OmpK36GD	MgrB-60%	GyrA-83I;ParC-80I	-	aac(6')-Ib'.v1;aadA2^;aph3-Ia.v1^	mphA	catA1^	-	sul1	-	dfrA12	ybt 13; ICEKp2	Tn4401a-1	absent	absent	absent	absent	absent	absent	absent	absent	absent	present	absent	absent	absent
12107	12107-200204	ERS14339825	ERZ15185528	CANTMD01	2013-01-10	35	heamatology clinic	63	5615659	106	188879	768854	ST258/512 Complex	ST258	KL106	O2v2	KPC	0	7	-	-	-	-	OmpK35-25%;OmpK36GD	MgrB-60%	GyrA-83I;ParC-80I	-	aac(6')-Ib'.v1;aadA2^;aph3-Ia.v1^	mphA	catA1^	-	sul1	-	dfrA12	ybt 13; ICEKp2	absent	absent	absent	absent	absent	absent	absent	absent	absent	absent	present	absent	absent	absent
12189	12189-200124	ERS14339826	ERZ15185530	CANTMS01	2013-02-03	80	internal medicine clinic	46	5680030	113	220881	804275	ST258/512 Complex	ST258	KL106	O2v2	KPC	3	9	KPC-2	-	-	-	OmpK35-25%;OmpK36GD	MgrB-60%	GyrA-83I;ParC-80I	-	aac(6')-Ib'.v1;aadA2^;aph3-Ia.v1^	mphA	catA1^	-	sul1	-	dfrA12	ybt 13; ICEKp2	Tn4401a-1	absent	absent	absent	absent	absent	absent	absent	absent	absent	present	absent	absent	absent
12277	12277-200127	ERS14339827	ERZ15185531	CANTMQ01	2013-03-29	55	intensive care unit	49	5672711	106	297243	450264	ST258/512 Complex	ST258	KL106	O2v2	KPC	2	9	KPC-2	SHV-12	-	-	OmpK35-25%	-	GyrA-83I;ParC-80I	-	aac(6')-Ib'.v1;aadA2^;aph3-Ia.v1^	mphA	catA1^	-	sul1	-	dfrA12	ybt 13; ICEKp2	Tn4401a-1	absent	absent	absent	absent	absent	absent	absent	absent	absent	present	absent	absent	absent
12298	12298-200204	ERS14339828	ERZ15185762	CANTSJ01	2013-04-02	82	surgical clinic	61	5730119	116	211439	804612	ST258/512 Complex	ST258	KL106	O2v2	KPC	3	10	KPC-2	SHV-12	-	-	OmpK35-25%;OmpK36GD	MgrB-60%	GyrA-83I;ParC-80I	-	aac(6')-Ib'.v1;aadA2^;aph3-Ia.v1^	mphA	catA1^	-	sul1	-	dfrA12	ybt 13; ICEKp2	Tn4401a-1	absent	absent	absent	absent	absent	absent	absent	absent	absent	present	absent	absent	absent
12393	12393-200224	ERS14339829	ERZ15185763	CANTOX01	2013-05-20	-	surgical clinic	46	5603215	97	166795	541956	unknown_complex	ST383	KL30	O1/O2v2	VIM	3	9	VIM-19	-	CMY-4.v1	SHV-1	-	MgrB-83%	GyrA-83F;GyrA-87N;ParC-80I	-	aac(3)-IIa.v1^;aac(6')-Il;aadA2^;aph3-Ia.v1^;strA.v1*;strB.v1	mphA	-	-	sul1;sul2	tet(A).v1?	dfrA1.v2;dfrA12;dfrA14.v2*;dfrA23	absent	absent	absent	absent	absent	absent	absent	present	absent	absent	absent	absent	present	absent	absent
12406	12406-200121	ERS14339830	ERZ15185764	CANTOZ01	2013-05-25	88	internal medicine clinic	67	5666379	88	211336	804275	ST258/512 Complex	ST258	KL106	O2v2	KPC	3	10	KPC-2	CTX-M-15;VEB-1	OXA-1;OXA-10;TEM-1D.v1^	SHV-11.v1	OmpK35-25%;OmpK36GD	MgrB-60%	GyrA-83I;ParC-80I	-	aadA*;ant(2'')-Ia;rmtB;strA.v1^;strB.v1	-	CatB4.v1;cmlA5	-	sul2	tet(A).v2;tet(G).v1	-	ybt 13; ICEKp2	Tn4401a-1	absent	absent	absent	absent	absent	absent	absent	absent	absent	present	present	absent	absent
12413	12413-200206	ERS14339831	ERZ15185533	CANTNH01	2013-05-29	63	heamatology clinic	72	5599936	78	325347	803059	ST11 Complex	ST11	KL24	O2v1	NDM	2	10	NDM-1	CTX-M-15	OXA-1;TEM-1D.v1^	SHV-11.v1	-	-	GyrA-83F;GyrA-87A;ParC-80I	-	aac(3)-IIa.v1^;aac(6')-Ib'.v1;strA.v1^;strB.v1	mphA	CatB4.v1	-	sul2	tet(A).v1	dfrA14.v2*	ybt 15; ICEKp11	absent	absent	absent	absent	absent	absent	absent	absent	absent	absent	absent	absent	present	absent
12449	12449-200130	ERS14339832	ERZ15185767	CANTPL01	2013-06-15	-	intensive care unit	38	5598989	76	208111	667179	unknown_complex	ST383	KL30	O1/O2v2	VIM	2	9	VIM-19	-	CMY-4.v1	SHV-1	-	-	GyrA-83F;GyrA-87N;ParC-80I	-	aac(3)-IIa.v1^;aac(6')-Il;aadA2^;aph3-Ia.v1^;strA.v1*;strB.v1	mphA	floR.v2*	-	sul1;sul2	tet(A).v1?	dfrA1.v2;dfrA12	absent	absent	absent	absent	present	absent	absent	present	absent	absent	absent	present	present	absent	absent
12452	12452-200124	ERS14339833	ERZ15185768	CANTPK01	2013-06-20	78	surgical clinic	56	5442098	65	299497	804282	ST258/512 Complex	ST258	KL106	O2v2	KPC	2	4	KPC-2	-	-	SHV-11.v1	OmpK35-25%	-	GyrA-83I;ParC-80I	-	aac(6')-Ib'.v1	-	-	-	-	-	-	ybt 13; ICEKp2	Tn4401a-1	absent	absent	absent	absent	absent	absent	absent	absent	absent	present	absent	absent	absent
12575	12575-200629	ERS14339834	ERZ15185771	CANTON01	2013-08-06	-	intensive care unit	31	5580665	78	217698	540640	unknown_complex	ST383	KL30	O1/O2v2	VIM	2	9	VIM-19	-	CMY-4.v1	SHV-1	-	-	GyrA-83F;GyrA-87N;ParC-80I	-	aac(3)-IIa.v1^;aac(6')-Il;aadA2^;aph3-Ia.v1^;strA.v1*;strB.v1	mphA	floR.v2*	-	sul1;sul2	tet(A).v1?	dfrA1.v2;dfrA12	absent	absent	absent	absent	present	absent	absent	present	absent	absent	absent	present	present	absent	absent
12587	12587-200122	ERS14339835	ERZ15185534	CANTNA01	2013-08-13	56	internal medicine clinic	52	5557764	128	203895	475529	ST258/512 Complex	ST258	KL106	O2v2	KPC	2	9	KPC-2	SHV-12	-	-	OmpK35-25%	-	GyrA-83I;ParC-80I	-	aac(6')-Ib'.v1;aadA2^;aph3-Ia.v1^	mphA	catA1^	-	sul1	-	dfrA12	absent	Tn4401a-1	absent	absent	absent	absent	absent	absent	absent	absent	absent	present	absent	absent	absent
12642	12642-200122	ERS14339836	ERZ15185535	CANTMY01	2013-09-03	63	kidney transplant unit	41	5683438	120	209165	480052	ST258/512 Complex	ST258	KL106	O2v2	KPC	3	9	KPC-2	-	-	SHV-11.v1^	OmpK35-25%;OmpK36GD	MgrB-60%	GyrA-83I;ParC-80I	-	aac(6')-Ib'.v1;aadA2^;aph3-Ia.v1^	mphA	catA1^	-	sul1	-	dfrA12	ybt 13; ICEKp2 (truncated)	Tn4401a-1	absent	absent	absent	absent	absent	absent	absent	absent	absent	present	absent	absent	absent
12772	12772-200629	ERS14339837	ERZ15185536	CANTMJ01	2013-10-24	69	internal medicine clinic	41	5668911	98	247710	804775	ST258/512 Complex	ST258	KL106	O2v2	KPC	3	8	KPC-2	-	-	SHV-11.v1	OmpK35-25%	MgrB-60%	GyrA-83I;ParC-80I	-	aac(6')-Ib'.v1;aadA2^;aph3-Ia.v1^	mphA	catA1^	-	sul1	-	dfrA12	ybt 13; ICEKp2	Tn4401a-1	present	absent	absent	absent	absent	absent	absent	absent	absent	present	absent	absent	absent
12785	12785-200121	ERS14339838	ERZ15185537	CANTNE01	2013-11-01	80	internal medicine clinic	60	5729686	122	209171	804166	ST258/512 Complex	ST258	KL106	O2v2	KPC	3	9	KPC-2	-	-	-	OmpK35-25%;OmpK36GD	MgrB-60%	GyrA-83I;ParC-80I	-	aac(6')-Ib'.v1;aadA2^;aph3-Ia.v1^	mphA	catA1^	-	sul1	-	dfrA12	ybt 13; ICEKp2	Tn4401a-1	absent	absent	absent	absent	absent	absent	absent	absent	absent	present	absent	absent	absent
12919	12919-200224	ERS14339839	ERZ15185542	CANTMW01	2014-01-18	47	surgical clinic	33	5808489	139	211438	435283	ST258/512 Complex	ST258	KL106	O2v2	KPC	3	9	KPC-2	-	-	-	OmpK35-25%;OmpK36GD	MgrB-60%	GyrA-83I;ParC-80I	qnrS1	aac(6')-Ib'.v1;aadA2^;aph3-Ia.v1^;strA.v1*	mphA	catA1^	-	sul1;sul2	-	dfrA12;dfrA14.v2*	ybt 13; ICEKp2	Tn4401a-1	absent	absent	absent	absent	absent	absent	absent	absent	absent	present	absent	absent	absent
12926	12926-200130	ERS14339840	ERZ15185543	CANTMO01	2014-01-22	80	intensive care unit	42	5799929	106	219688	804143	ST258/512 Complex	ST258	KL106	O2v2	KPC	3	11	KPC-23	VEB-1	OXA-10	SHV-11.v1	OmpK35-25%	MgrB-62%	GyrA-83I;ParC-80I	-	aac(6')-Ib'.v1;aadA*;ant(2'')-Ia;aph3-Ia.v1^;rmtB;strA.v1^;strB.v1	-	cmlA5	-	sul2	tet(A).v2;tet(G).v1	dfrA14.v2*;dfrA23	ybt 13; ICEKp2	Tn4401a-unknown	absent	absent	absent	absent	absent	absent	absent	absent	absent	present	present	absent	absent
12967	12967-200224	ERS14339841	ERZ15185544	CANTNN01	2014-02-12	79	intensive care unit	36	5830249	126	328404	663372	ST147 Complex	ST147	KL64	O2v1	KPC	2	6	KPC-2	-	TEM-1D.v1^	SHV-11.v1^	OmpK35-48%	-	GyrA-83I;ParC-80I	-	aac(3)-Ia*;aadA*?;aph(3')-Ia	-	-	-	sul1	-	dfrA1.v2	absent	Tn4401a-1	absent	absent	absent	absent	absent	present	absent	absent	absent	absent	absent	absent	absent
12998	12998-200121	ERS14339842	ERZ15185545	CANTMR01	2014-02-22	47	intensive care unit	45	5810286	137	211332	449949	ST258/512 Complex	ST258	KL106	O2v2	KPC	3	10	KPC-2	SHV-12	-	-	OmpK35-25%;OmpK36GD	MgrB-60%	GyrA-83I;ParC-80I	qnrS1	aac(6')-Ib'.v1;aadA2^;aph3-Ia.v1^;strA.v1*	mphA	catA1^	-	sul1;sul2	-	dfrA12;dfrA14.v2*	ybt 13; ICEKp2	Tn4401a-1	absent	absent	absent	absent	absent	absent	absent	absent	absent	present	absent	absent	absent
13020	13020-200122	ERS14339843	ERZ15185546	CANTNG01	2014-03-04	76	urology clinic	40	5652867	81	235913	455942	ST258/512 Complex	ST258	KL106	O2v2	KPC	2	3	KPC-2	-	-	SHV-11.v1	OmpK35-25%	-	GyrA-83I;ParC-80I	-	aac(6')-Ib'.v1	-	-	-	-	-	-	ybt 13; ICEKp2	Tn4401a-1	absent	absent	absent	absent	absent	absent	absent	absent	absent	absent	absent	absent	absent
13063	13063-200122	ERS14339844	ERZ15185550	CANTMM01	2014-03-19	-	surgical clinic	58	5610639	56	269690	1094385	ST11 Complex	ST340	KL15	O4	VIM	2	6	VIM-1	-	-	SHV-11.v1	-	-	GyrA-83I;ParC-80I	qnrA1^	aac(6')-Il;aadA1.v1^;aadA2;ant(2'')-Ia;aph3-Ia.v1^	mphA	-	-	sul1;sul1	-	dfrA1.v2	absent	absent	absent	present	absent	absent	absent	absent	absent	absent	absent	absent	absent	absent	absent
13064	13064-200130	ERS14339845	ERZ15185553	CANTNI01	2014-03-19	59	cardiology clinic	43	5680721	111	211336	520316	ST258/512 Complex	ST258	KL106	O2v2	KPC	3	9	KPC-2	-	-	-	OmpK35-25%;OmpK36GD	MgrB-60%	GyrA-83I;ParC-80I	-	aac(6')-Ib'.v1;aadA2^;aph3-Ia.v1^	mphA	catA1^	-	sul1	-	dfrA12	ybt 13; ICEKp2	Tn4401a-1	absent	absent	absent	absent	absent	absent	absent	absent	absent	present	absent	absent	absent
13118	13118-200204	ERS14339846	ERZ15185555	CANTNC01	2014-04-11	64	internal medicine clinic	63	5660155	82	209055	804249	ST258/512 Complex	ST258	KL106	O2v2	KPC	2	10	KPC-2	VEB-1	OXA-10	-	OmpK35-25%	-	GyrA-83I;ParC-80I	-	aadA*;ant(2'')-Ia;rmtB;strA.v1^;strB.v1	-	cmlA5	-	sul2	tet(A).v2;tet(G).v1	dfrA14.v2*;dfrA23	ybt 13; ICEKp2	Tn4401a-1	absent	absent	absent	absent	absent	absent	absent	absent	absent	absent	present	absent	absent
13156	13156-200124	ERS14339847	ERZ15185772	CANTPH01	2014-05-03	80	surgical clinic	46	5669851	90	297241	450252	ST258/512 Complex	ST258	KL106	O2v2	KPC	2	8	KPC-2	-	-	-	OmpK35-25%	-	GyrA-83I;ParC-80I	-	aac(6')-Ib'.v1;aadA2^;aph3-Ia.v1^	mphA	catA1^	-	sul1	-	dfrA12	ybt 13; ICEKp2	Tn4401a-1	absent	absent	absent	absent	absent	absent	absent	absent	absent	present	absent	absent	absent
13233	13233-200122	ERS14339848	ERZ15185556	CANTMX01	2014-05-31	60	internal medicine clinic	59	5805201	111	199237	494510	ST258/512 Complex	ST258	KL106	O2v2	KPC	3	10	KPC-2	-	-	-	OmpK35-25%;OmpK36GD	MgrB-60%	GyrA-83I;ParC-80I	-	aac(6')-Ib'.v1;aadA2^;aph3-Ia.v1^;strA.v1^;strB.v1	mphA	catA1^	-	sul1;sul2	tet(A).v2	dfrA12	ybt 13; ICEKp2	Tn4401a-unknown	absent	absent	absent	absent	absent	absent	absent	absent	absent	present	present	absent	absent
13244	13244-200130	ERS14339849	ERZ15185774	CANTQE01	2014-06-05	55	internal medicine clinic	43	5614363	78	213379	804760	ST258/512 Complex	ST258	KL106	O2v2	KPC	2	6	KPC-2	-	-	-	OmpK35-25%	-	GyrA-83I;ParC-80I	-	aac(6')-Ib'.v1;aadA2^;aph3-Ia.v1^	mphA	-	-	sul1	-	dfrA12	ybt 13; ICEKp2	Tn4401a-1	absent	absent	absent	absent	absent	absent	absent	absent	absent	present	absent	absent	absent
13304	13304-200204	ERS14339850	ERZ15185775	CANTPW01	2014-06-29	81	internal medicine clinic	66	5881055	89	299637	1308473	ST147 Complex	ST147	KL64	O2v1	KPC	3	6	KPC-2	-	-	SHV-11.v1^	OmpK35-48%	MgrB-60%	GyrA-83I;ParC-80I	-	aac(3)-Ia*;aph(3')-Ia	-	-	-	sul1	-	dfrA1.v2	absent	Tn4401a-1	absent	absent	present	absent	absent	present	absent	absent	absent	absent	absent	absent	absent
13325	13325-200130	ERS14339851	ERZ15185777	CANTPB01	2014-07-07	66	intensive care unit	58	5696574	111	215661	804282	ST258/512 Complex	ST258	unknown (best match = KL106)	O2v2	KPC	3	9	KPC-23	-	TEM-1D.v1^	SHV-11.v1	OmpK35-25%	MgrB-62%	GyrA-83I;ParC-80I	-	aac(6')-Ib'.v1;aadA2^;aph3-Ia.v1^	mphA	catA1^	-	sul1	-	dfrA12	ybt 13; ICEKp2	Tn4401a-unknown	absent	absent	absent	absent	absent	absent	absent	absent	absent	present	absent	absent	absent
13353	13353-200121	ERS14339852	ERZ15185779	CANTSS01	2014-07-19	55	internal medicine clinic	53	5700744	100	211438	833238	ST258/512 Complex	ST258	KL106	O2v2	KPC	3	9	KPC-2	-	-	SHV-11.v1	OmpK35-25%;OmpK36GD	MgrB-60%	GyrA-83I;ParC-80I	-	aac(6')-Ib'.v1;aadA2^;aph3-Ia.v1^	mphA	catA1^	-	sul1	-	dfrA12	ybt 13; ICEKp2	Tn4401a-1	absent	absent	absent	absent	absent	present	absent	absent	absent	present	absent	absent	absent
13371	13371-200204	ERS14339853	ERZ15185557	CANTNB01	2014-07-28	53	internal medicine clinic	57	5470588	61	269710	497719	ST11 Complex	ST11	KL24	O2v1	NDM	2	8	NDM-1	CTX-M-15	OXA-1;TEM-1D.v1^	SHV-11.v1	-	-	GyrA-83F;GyrA-87A;ParC-80I	-	aac(3)-IIa.v1^;strA.v1^;strB.v1	-	CatB4.v1	-	sul2	-	dfrA14.v2*	ybt 15; ICEKp11	absent	absent	absent	absent	absent	absent	absent	absent	absent	absent	absent	absent	present	absent
13376	13376-200204	ERS14339854	ERZ15185558	CANTNJ01	2014-08-02	76	heamatology clinic	53	5756713	122	211435	484839	ST258/512 Complex	ST258	KL106	O2v2	KPC	3	10	KPC-2	SHV-12	-	-	OmpK35-25%;OmpK36GD	MgrB-60%	GyrA-83I;ParC-80I	-	aac(6')-Ib'.v1;aadA2^;aph3-Ia.v1^	mphA	catA1^	-	sul1	-	dfrA12	ybt 13; ICEKp2	Tn4401a-1	absent	absent	absent	absent	absent	absent	absent	absent	absent	present	absent	absent	absent
13409	13409-200204	ERS14339855	ERZ15185559	CANTNF01	2014-08-23	51	internal medicine clinic	51	5802659	123	203914	494510	ST258/512 Complex	ST258	KL106	O2v2	KPC	3	10	KPC-2	-	-	-	OmpK35-25%;OmpK36GD	MgrB-60%	GyrA-83I;ParC-80I	-	aac(6')-Ib'.v1;aadA2^;aph3-Ia.v1^;strA.v1^;strB.v1	mphA	catA1^	-	sul1;sul2	tet(A).v2	dfrA12	ybt 13; ICEKp2	Tn4401a-unknown	absent	absent	absent	absent	absent	absent	absent	absent	absent	present	present	absent	absent
13438	13438-200130	ERS14339856	ERZ15185561	CANTNT01	2014-09-07	72	intensive care unit	45	5556932	70	220233	804282	ST258/512 Complex	ST258	KL106	O2v2	KPC	3	7	KPC-2	-	-	-	OmpK35-25%	MgrB-49%	GyrA-83I;ParC-80I	-	aac(6')-Ib'.v1;aadA2^;aph3-Ia.v1^	mphA	-	-	sul1	-	dfrA12	ybt 13; ICEKp2	Tn4401a-1	absent	absent	absent	absent	absent	absent	absent	absent	absent	present	absent	absent	absent
13485	13485-200124	ERS14339857	ERZ15185562	CANTMT01	2014-09-29	80	intensive care unit	52	5750041	109	209174	429725	ST258/512 Complex	ST258	KL106	O2v2	KPC	3	7	KPC-2	-	-	-	OmpK35-25%;OmpK36GD	MgrB-60%	GyrA-83I;ParC-80I	-	aac(6')-Ib'.v1;aadA2^;aph3-Ia.v1^;rmtB;strA.v1^;strB.v1	-	-	-	sul2	tet(A).v2;tet(G).v1	dfrA12;dfrA14.v2*;dfrA23	ybt 13; ICEKp2	Tn4401a-unknown	absent	absent	absent	absent	absent	absent	absent	absent	absent	present	present	absent	absent
13525	13525-200121	ERS14339858	ERZ15185564	CANTNK01	2014-10-18	-	internal medicine clinic	44	5633595	170	163029	384573	unknown_complex	ST6	KL7	O1/O2v1	KPC	2	2	KPC-2	-	TEM-1D.v1^	SHV-1	-	-	-	-	-	-	-	-	-	-	-	ybt 14; ICEKp5	Tn4401a-1	absent	absent	absent	absent	absent	present	present	absent	absent	present	absent	absent	absent
13571	13571-merged	ERS14339859	ERZ15185565	CANTNX01	2014-11-07	83	intensive care unit	58	5614445	79	220236	804611	ST258/512 Complex	ST258	KL106	O2v2	KPC	3	7	KPC-2	-	-	SHV-11.v1^	OmpK35-25%	MgrB-6%	GyrA-83I;ParC-80I	-	aac(6')-Ib'.v1;aadA2^	mphA	-	-	sul1	-	dfrA12	ybt 13; ICEKp2	Tn4401a-1	absent	absent	absent	absent	absent	absent	absent	absent	absent	present	absent	absent	absent
13580	13580-200124	ERS14339860	ERZ15185567	CANTNS01	2014-11-15	77	urology clinic	48	5713153	66	296876	675819	ST147 Complex	ST147	KL64	O2v1	NDM	2	9	NDM-1	CTX-M-15	OXA-1;TEM-1D.v1^	SHV-11.v1^	OmpK35-7%	-	GyrA-83I;ParC-80I	qnrB1.v1	aac(3)-IIa.v1^;aac(6')-Ib-cr.v2;strA.v1;strB.v1	-	CatB4.v1	-	sul1	tet(A).v1	dfrA1.v1	ybt 16; ICEKp12	absent	absent	absent	absent	absent	absent	present	absent	absent	absent	present	absent	absent	absent
13583	13583-200127	ERS14339861	ERZ15185780	CANTPP01	2014-11-16	90	internal medicine clinic	50	5639614	77	305574	497719	ST11 Complex	ST11	KL24	O2v1	NDM	3	11	NDM-1	CTX-M-15	OXA-1;TEM-1D.v1^	SHV-11.v1	-	MgrB-60%	GyrA-83F;GyrA-87A;ParC-80I	-	aac(3)-IIa.v1^;aac(6')-Ib'.v1;strA.v1^;strB.v1	mphA	CatB4.v1	-	sul2	tet(A).v1	dfrA14.v2*	ybt 15; ICEKp11	absent	absent	absent	absent	absent	absent	absent	absent	absent	absent	absent	absent	present	absent
13620	13620-200127	ERS14339862	ERZ15185569	CANTNL01	2014-12-09	82	internal medicine clinic	46	5667279	110	209174	798717	ST258/512 Complex	ST258	KL106	O2v2	KPC	3	9	KPC-2	-	TEM-1D.v1^	SHV-11.v1	OmpK35-25%;OmpK36GD	MgrB-60%	GyrA-83I;ParC-80I	-	aac(6')-Ib'.v1;aadA2^;aph3-Ia.v1^	mphA	catA1^	-	sul1	-	dfrA12	ybt 13; ICEKp2	Tn4401a-1	absent	absent	absent	absent	absent	absent	absent	absent	absent	present	absent	absent	absent
13632	13632-200204	ERS14339863	ERZ15185781	CANTSL01	2014-12-15	-	intensive care unit	69	5862367	92	203210	541758	unknown_complex	ST383	KL30	O1/O2v2	VIM	3	12	VIM-19	VEB-1	CMY-4.v1;OXA-10;TEM-1D.v1^	SHV-1	-	MgrB-0%	GyrA-83F;GyrA-87N;ParC-80I	-	aac(3)-IIa.v1^;aac(6')-Il;aadA2^;ant(2'')-Ia;aph3-Ia.v1^;rmtB;strA.v1^;strB.v1	mphA	cmlA5;floR.v2*	arr-2	sul2	tet(G).v1	dfrA1.v2;dfrA12;dfrA23	absent	absent	absent	absent	present	absent	absent	present	absent	absent	absent	present	present	absent	absent
13723	13723-200204	ERS14339864	ERZ15185782	CANTQB01	2015-02-02	42	internal medicine clinic	78	5575911	81	244056	468241	ST11 Complex	ST11	KL24	O2v1	NDM	2	6	NDM-9	-	-	SHV-11.v1	-	-	GyrA-83F;GyrA-87A;ParC-80I	-	aac(6')-Ib'.v1	mphA	-	-	-	tet(A).v1	dfrA14.v2*	ybt 15; ICEKp11	absent	absent	absent	present	absent	absent	absent	absent	absent	absent	absent	absent	present	absent
13733	13733-200204	ERS14339865	ERZ15185570	CANTOA01	2015-02-06	-	infectious disease unit	50	5446906	79	462716	1251281	ST307 Complex	ST307	KL102	O1/O2v2	KPC	2	9	KPC-2	CTX-M-15	OXA-1	SHV-28.v1^	-	-	GyrA-83I;ParC-80I	qnrB1.v2^	aac(3)-IIa.v1^;aac(6')-Ib-cr.v2;strA.v1^;strB.v1	-	CatB4.v1	-	sul2	tet(A).v1	dfrA14.v2*	absent	Tn4401a-1	absent	absent	absent	absent	absent	absent	absent	absent	absent	absent	absent	absent	absent
13764	13764-200130	ERS14339866	ERZ15185571	CANTMZ01	2015-02-20	79	internal medicine clinic	52	5680847	118	209163	804277	ST258/512 Complex	ST258	KL106	O2v2	KPC	3	9	KPC-2	-	TEM-1D.v1^	SHV-11.v1	OmpK35-25%;OmpK36GD	MgrB-60%	GyrA-83I;ParC-80I	-	aac(6')-Ib'.v1;aadA2^;aph3-Ia.v1^	mphA	catA1^	-	sul1	-	dfrA12	ybt 13; ICEKp2	Tn4401a-1	absent	absent	absent	absent	absent	absent	absent	absent	absent	present	absent	absent	absent
13967	13967-200127	ERS14339867	ERZ15185783	CANTQY01	2015-06-11	69	internal medicine clinic	43	5641583	106	211438	804275	ST258/512 Complex	ST258	KL106	O2v2	KPC	3	9	KPC-2	-	TEM-1D.v1^	SHV-11.v1	OmpK35-25%;OmpK36GD	MgrB-60%	GyrA-83I;ParC-80I	-	aac(6')-Ib'.v1;aadA2^;aph3-Ia.v1^	mphA	catA1^	-	sul1	-	dfrA12	ybt 13; ICEKp2	Tn4401a-1	absent	absent	absent	absent	absent	absent	absent	absent	absent	present	absent	absent	absent
13971	13971-200204	ERS14339868	ERZ15185573	CANTNP01	2015-06-05	76	internal medicine clinic	45	5652398	74	269710	508300	ST11 Complex	ST11	KL24	O2v1	NDM	3	10	NDM-1	CTX-M-15	OXA-1	SHV-11.v1	-	MgrB-60%	GyrA-83F;GyrA-87A;ParC-80I	-	aac(3)-IIa.v1^;aac(6')-Ib'.v1	mphA	CatB4.v1	-	-	tet(A).v1	dfrA14.v2*	ybt 15; ICEKp11	absent	absent	absent	absent	absent	absent	absent	absent	absent	absent	absent	absent	absent	absent
13977	13977-200121	ERS14339869	ERZ15185576	CANTNR01	2015-06-13	71	internal medicine clinic	39	5638849	119	211336	804275	ST258/512 Complex	ST258	KL106	O2v2	KPC	3	9	KPC-2	-	-	SHV-11.v1	OmpK35-25%;OmpK36GD	MgrB-60%	GyrA-83I;ParC-80I	-	aac(6')-Ib'.v1;aadA2^;aph3-Ia.v1^	mphA	catA1^	-	sul1	-	dfrA12	ybt 13; ICEKp2	Tn4401a-1	absent	absent	absent	absent	absent	absent	absent	absent	absent	present	absent	absent	absent
14103	14103-200124	ERS14339870	ERZ15185577	CANTNQ01	2015-08-16	78	internal medicine clinic	49	5675653	83	322401	493176	ST11 Complex	ST11	KL24	O2v1	NDM	2	10	NDM-1	CTX-M-15	OXA-1;TEM-1D.v1^	SHV-11.v1	-	-	GyrA-83F;GyrA-87A;ParC-80I	-	aac(6')-Ib'.v1;strA.v1^;strB.v1	mphA	CatB4.v1	-	sul2	tet(A).v1	dfrA14.v2*	ybt 15; ICEKp11	absent	absent	absent	absent	absent	absent	absent	absent	absent	absent	absent	absent	present	absent
14143	14143-200130	ERS14339871	ERZ15185578	CANTNW01	2015-07-28	-	internal medicine clinic	40	5848441	87	464895	731028	unknown_complex	ST4609	KL105	O5	KPC	2	5	KPC-2	-	-	LEN-10*	OmpK35-7%	-	-	qnrS1	aac(6')-Ib-cr.v2*	-	-	arr-3	-	-	dfrA14.v2*	ybt 28; ICEKp6	Tn4401_truncC-1	absent	absent	present	absent	present	present	present	present	absent	present	absent	absent	absent
14165	14165-200224	ERS14339872	ERZ15185579	CANTNV01	2015-08-20	-	surgical clinic	36	5597595	84	209894	541629	unknown_complex	ST383	KL30	O1/O2v2	VIM	2	9	VIM-19	-	CMY-4.v1	SHV-1	-	-	GyrA-83F;GyrA-87N;ParC-80I	-	aac(3)-IIa.v1^;aac(6')-Il;aadA2^;aph3-Ia.v1^;strA.v1*;strB.v1	mphA	floR.v2*	-	sul1;sul2	tet(A).v1	dfrA1.v2;dfrA12	absent	absent	absent	absent	present	absent	absent	present	present	absent	absent	present	present	absent	absent
14256	14256-200121	ERS14339873	ERZ15185580	CANTNY01	2015-10-02	80	intensive care unit	51	5562424	71	225282	804759	ST258/512 Complex	ST258	KL106	O2v2	KPC	2	3	KPC-2	-	-	SHV-11.v1	OmpK35-25%	-	GyrA-83I;ParC-80I	-	aac(6')-Ib'.v1	-	-	-	-	-	-	ybt 13; ICEKp2	Tn4401a-1	absent	absent	present	absent	absent	absent	absent	absent	absent	present	absent	absent	absent
14294	14294-200224	ERS14339874	ERZ15185581	CANTOB01	2015-10-15	77	intensive care unit	60	5595956	64	298956	532183	ST147 Complex	ST147	KL64	O2v1	KPC	3	11	KPC-2	VEB-1	OXA-10;TEM-1D.v1^	SHV-11.v1^	OmpK35-48%;OmpK36GD	MgrB-62%	GyrA-83I;ParC-80I	-	aadA*;aadA2^;ant(2'')-Ia;aph3-Ia.v1^;rmtB;strA.v1^;strB.v1	-	cmlA5	arr-2	sul2	tet(A).v2;tet(G).v1	dfrA12	absent	Tn4401a-1	absent	absent	present	absent	absent	absent	absent	absent	absent	absent	present	absent	absent
14375	14375-200124	ERS14339875	ERZ15185582	CANTNZ01	2015-11-23	74	internal medicine clinic	39	5736293	130	203914	429609	ST258/512 Complex	ST258	KL106	O2v2	KPC	3	9	KPC-2	-	-	SHV-11.v1	OmpK35-25%;OmpK36GD	MgrB-60%	GyrA-83I;ParC-80I	-	aac(6')-Ib'.v1;aadA2^;aph3-Ia.v1^	mphA	catA1^	-	sul1	-	dfrA12	ybt 13; ICEKp2	Tn4401a-1	absent	absent	absent	absent	absent	absent	absent	absent	absent	present	absent	absent	absent
14401	14401-200204	ERS14339876	ERZ15185585	CANTLJ01	2015-12-14	66	internal medicine clinic	43	5732974	126	218820	804276	ST258/512 Complex	ST258	KL106	O2v2	KPC	3	10	KPC-2	SHV-12	-	-	OmpK35-25%;OmpK36GD	MgrB-60%	GyrA-83I;ParC-80I	-	aac(6')-Ib'.v1;aadA2^;aph3-Ia.v1^	mphA	catA1^	-	sul1	-	dfrA12	ybt 13; ICEKp2	Tn4401a-1	absent	absent	absent	absent	absent	absent	absent	absent	absent	present	absent	absent	absent
14425	14425-200121	ERS14339877	ERZ15185586	CANTLK01	2015-12-01	-	surgical clinic	63	5702864	101	304705	478467	ST101 Complex	ST101	KL17	O1/O2v1	OXA	3	9	OXA-48	CTX-M-15	OXA-1;OXA-9.v1;TEM-1D.v1^	SHV-1^	OmpK35-17%;OmpK36GD	MgrB-60%	GyrA-83Y;GyrA-87N;ParC-80I	-	aac(6')-Ib'.v1*;aadA*	-	CatB4.v1	-	-	tet(D)	dfrA14.v2*	ybt 9; ICEKp3 (truncated)	absent	absent	absent	absent	absent	absent	present	present	absent	absent	present	absent	present	absent
14491	14491-200224	ERS14339878	ERZ15185587	CANTLM01	2015-12-23	68	internal medicine clinic	49	5644612	106	211438	804604	ST258/512 Complex	ST258	KL106	O2v2	KPC	3	9	KPC-2	-	TEM-1D.v1^	SHV-11.v1	OmpK35-25%;OmpK36GD	MgrB-60%	GyrA-83I;ParC-80I	-	aac(6')-Ib'.v1;aadA2^;aph3-Ia.v1^	mphA	catA1^	-	sul1	-	dfrA12	ybt 13; ICEKp2	Tn4401a-1	absent	absent	present	absent	absent	present	absent	absent	absent	present	absent	absent	absent
14504	14504-200206	ERS14339879	ERZ15185590	CANTKX01	2016-01-01	-	intensive care unit	48	5634283	51	623688	891113	unknown_complex	ST902	KL125	O5	KPC	2	9	KPC-2	CTX-M-15	OXA-1	SHV-38	OmpK35-0%	-	-	qnrB1.v2^	aac(3)-IIa.v1^;aac(6')-Ib-cr.v2;aadA*;sat-2;strA.v1^;strB.v1	-	CatB4.v1	-	sul2	tet(A).v1	dfrA14.v2*	absent	Tn4401_truncC-1	absent	absent	absent	absent	absent	absent	absent	absent	absent	absent	absent	absent	absent
14509	14509-200204	ERS14339880	ERZ15185591	CANTLB01	2015-12-30	-	internal medicine clinic	41	5703808	104	248731	476336	ST101 Complex	ST101	KL17	O1/O2v1	OXA	3	9	OXA-48	CTX-M-15	OXA-1;OXA-9.v1;TEM-1D.v1^	SHV-1^	OmpK35-17%;OmpK36GD	MgrB-60%	GyrA-83Y;GyrA-87N;ParC-80I	-	aadA*	-	CatB4.v1	-	-	tet(D)	dfrA14.v2*	ybt 9; ICEKp3 (truncated)	absent	absent	absent	absent	absent	absent	present	present	absent	absent	present	absent	present	absent
14511	14511-200121	ERS14339881	ERZ15185784	CANTQD01	2016-01-02	-	urology clinic	45	5697372	91	293911	400511	ST101 Complex	ST101	KL17	O1/O2v1	OXA	3	9	OXA-48	CTX-M-15	OXA-1;OXA-9.v1;TEM-1D.v1^	SHV-1^	OmpK35-17%;OmpK36GD	MgrB-60%	GyrA-83Y;GyrA-87N;ParC-80I	-	aac(6')-Ib-cr.v2	-	CatB4.v1	-	-	tet(D)	dfrA14.v2*	ybt 9; ICEKp3 (truncated)	absent	absent	absent	absent	absent	absent	present	present	absent	absent	absent	absent	present	absent
14592	14592-200204	ERS14339882	ERZ15185592	CANTLZ01	2016-02-16	62	internal medicine clinic	55	5699962	89	220882	897223	ST258/512 Complex	ST258	KL106	O2v2	KPC	3	4	KPC-2	-	-	SHV-11.v1	OmpK35-25%;OmpK36GD	MgrB-60%	GyrA-83I;ParC-80I	-	aac(6')-Ib'.v1	-	-	-	-	-	-	ybt 13; ICEKp2	Tn4401a-1	absent	absent	absent	absent	absent	absent	absent	absent	absent	present	absent	absent	absent
14622	14622-200121	ERS14339883	ERZ15185786	CANTQI01	2016-02-24	58	surgical clinic	46	5514281	76	225297	804275	ST258/512 Complex	ST258	unknown (best match = KL106)	O2v2	KPC	3	5	KPC-2	-	TEM-1D.v1^	SHV-11.v1	OmpK35-25%;OmpK36GD	MgrB-60%	GyrA-83I;ParC-80I	-	aac(6')-Ib'.v1	-	-	-	-	-	-	ybt 13; ICEKp2 (truncated)	Tn4401a-1	absent	absent	absent	absent	absent	present	absent	absent	absent	present	absent	absent	absent
14635	14635-200122	ERS14339884	ERZ15185787	CANTQW01	2016-03-15	88	internal medicine clinic	47	5606766	89	220885	804283	ST258/512 Complex	ST258	KL106	O2v2	KPC	2	6	KPC-2	-	-	SHV-11.v1	OmpK35-25%	-	GyrA-83I;ParC-80I	-	aac(6')-Ib'.v1;aadA2^;aph3-Ia.v1^	mphA	-	-	sul1	-	dfrA12	absent	Tn4401a-1	absent	absent	absent	absent	absent	absent	absent	absent	absent	present	absent	absent	absent
14637	14637-200204	ERS14339885	ERZ15185593	CANTLH01	2016-03-09	86	internal medicine clinic	46	5778617	112	248271	452673	ST258/512 Complex	ST258	KL106	O2v2	KPC	2	8	KPC-23	-	-	SHV-11.v1	OmpK35-25%	-	GyrA-83I;ParC-80I	-	aac(6')-Ib'.v1;aadA2^;aph3-Ia.v1^;strA.v1;strB.v1	mphA	catA1^	-	sul1	-	dfrA12	ybt 13; ICEKp2	Tn4401a-unknown	absent	absent	absent	absent	absent	absent	absent	absent	absent	present	absent	absent	absent
14692	14692-200206	ERS14339886	ERZ15185597	CANTLR01	2016-03-29	75	intensive care unit	57	5711788	75	321831	506982	ST11 Complex	ST11	KL24	O2v1	NDM	3	11	NDM-1	CTX-M-15	OXA-1;TEM-1D.v1^	SHV-11.v1	-	MgrB-15%	GyrA-83F;GyrA-87A;ParC-80I	-	aac(3)-IIa.v1^;aac(6')-Ib'.v1;strA.v1^;strB.v1	mphA	CatB4.v1	-	sul2	tet(A).v1	dfrA14.v2*	ybt 15; ICEKp11	absent	absent	absent	absent	absent	absent	absent	absent	absent	absent	absent	absent	present	absent
14767	14767-200224	ERS14339887	ERZ15185788	CANTRU01	2016-04-29	72	internal medicine clinic	47	5642301	101	237028	804274	ST258/512 Complex	ST258	KL106	O2v2	KPC	3	9	KPC-2	-	-	SHV-11.v1	OmpK35-25%;OmpK36GD	MgrB-60%	GyrA-83I;ParC-80I	-	aac(6')-Ib'.v1;aadA2^;aph3-Ia.v1^	mphA	catA1^	-	sul1	-	dfrA12	ybt 13; ICEKp2	Tn4401a-1	absent	absent	absent	absent	absent	absent	absent	absent	absent	present	absent	absent	absent
14797	14797-200122	ERS14339888	ERZ15185598	CANTLE01	2016-05-15	75	intensive care unit	46	5712315	67	309101	551037	ST147 Complex	ST147	KL64	O2v1	NDM	2	9	NDM-1	CTX-M-15	OXA-1;TEM-1D.v1^	SHV-11.v1^	OmpK35-7%	-	GyrA-83I;ParC-80I	qnrB1.v1	aac(3)-IIa.v1^;aac(6')-Ib-cr.v2;strA.v1;strB.v1	-	CatB4.v1	-	sul1	tet(A).v1	dfrA1.v1	ybt 16; ICEKp12	absent	absent	absent	absent	absent	absent	present	absent	absent	absent	present	absent	absent	absent
14811	14811-200122	ERS14339889	ERZ15185599	CANTLS01	2016-05-20	54	surgical clinic	48	5587624	74	219486	731332	ST258/512 Complex	ST258	KL107	O2v2	KPC	2	4	KPC-3	-	-	SHV-11.v1	OmpK35-25%	-	GyrA-83I;ParC-80I	-	aac(6')-Ib'.v1*;aadA2	-	-	-	sul1	-	-	ybt 13; ICEKp2	Tn4401a-2	absent	absent	absent	absent	absent	absent	absent	absent	absent	present	absent	absent	absent
14888	14888-200121	ERS14339890	ERZ15185600	CANTNO01	2016-05-25	92	internal medicine clinic	50	5651341	106	209180	798723	ST258/512 Complex	ST258	KL106	O2v2	KPC	3	9	KPC-2	-	-	SHV-11.v1^	OmpK35-25%;OmpK36GD	MgrB-60%	GyrA-83I;ParC-80I	-	aac(6')-Ib'.v1;aadA2^;aph3-Ia.v1^	mphA	catA1^	-	sul1	-	dfrA12	ybt 13; ICEKp2	Tn4401a-1	absent	absent	absent	absent	absent	absent	absent	absent	absent	present	absent	absent	absent
14891	14891-200227	ERS14339891	ERZ15185602	CANTNU01	2016-06-25	83	internal medicine clinic	42	5623511	101	203328	412518	ST258/512 Complex	ST258	KL106	O2v2	KPC	3	6	KPC-2	-	TEM-1D.v1^	-	OmpK35-25%;OmpK36GD	MgrB-60%	GyrA-83I;ParC-80I	-	aac(6')-Ib'.v1	-	catA1^	-	-	-	-	ybt 13; ICEKp2	Tn4401a-1	absent	absent	absent	absent	absent	absent	absent	absent	absent	absent	absent	absent	absent
14910	14910-200124	ERS14339892	ERZ15185603	CANTNM01	2016-06-15	-	cardiology clinic	55	5745550	103	293911	478467	ST101 Complex	ST101	KL17	O1/O2v1	OXA	3	9	OXA-48	CTX-M-15	OXA-1;OXA-9.v1;TEM-1D.v1^	SHV-1^	OmpK35-17%;OmpK36GD	MgrB-60%	GyrA-83Y;GyrA-87N;ParC-80I	-	aac(3)-IIa.v1^;aadA*	-	CatB4.v1	-	-	tet(D)	dfrA14.v2*	ybt 9; ICEKp3 (truncated)	absent	absent	absent	absent	absent	absent	present	present	absent	absent	present	absent	present	absent
14911	14911-200227	ERS14339893	ERZ15185789	CANTQS01	2016-06-14	76	internal medicine clinic	50	5591122	80	206988	475638	ST258/512 Complex	ST258	KL106	O2v2	KPC	3	4	KPC-2	-	-	SHV-11.v1	OmpK35-25%;OmpK36GD	MgrB-60%	GyrA-83I;ParC-80I	-	aac(6')-Ib'.v1	-	-	-	-	-	-	absent	Tn4401a-1	absent	absent	absent	absent	absent	absent	absent	absent	absent	present	absent	absent	absent
14935	14935-200127	ERS14339894	ERZ15185605	CANTMV01	2016-07-06	59	heamatology clinic	49	5670204	140	209174	798717	ST258/512 Complex	ST258	KL106	O2v2	KPC	3	10	KPC-2	SHV-12^	TEM-1D.v1^	-	OmpK35-25%;OmpK36GD	MgrB-60%	GyrA-83I;ParC-80I	-	aac(6')-Ib'.v1;aadA2^;aph3-Ia.v1^	mphA	catA1^	-	sul1	-	dfrA12	ybt 13; ICEKp2	Tn4401a-unknown	absent	absent	absent	absent	absent	absent	absent	absent	absent	present	absent	absent	absent
14947	14947-200122	ERS14339895	ERZ15185618	CANTRO01	2016-07-09	98	gastroenterology clinic	49	5715174	79	328989	506982	ST11 Complex	ST11	KL24	O2v1	NDM	3	11	NDM-1	CTX-M-15	OXA-1;TEM-1D.v1^	SHV-11.v1	-	MgrB-15%	GyrA-83F;GyrA-87A;ParC-80I	-	aac(3)-IIa.v1^;aac(6')-Ib'.v1;strA.v1^;strB.v1	mphA	CatB4.v1	-	sul2	tet(A).v1	dfrA14.v2*	ybt 15; ICEKp11	absent	absent	absent	absent	absent	absent	absent	absent	absent	absent	absent	absent	present	absent
15040	15040-200124	ERS14339896	ERZ15185619	CANTRV01	2016-07-24	75	surgical clinic	50	5704927	93	211420	715433	ST258/512 Complex	ST258	KL106	O2v2	KPC	3	9	KPC-2	-	-	-	OmpK35-25%;OmpK36GD	MgrB-60%	GyrA-83I;ParC-80I	-	aac(6')-Ib'.v1;aadA2^;aph3-Ia.v1^	mphA	catA1^	-	sul1	-	dfrA12	ybt 13; ICEKp2	Tn4401a-1	absent	absent	absent	absent	absent	absent	absent	absent	absent	present	absent	absent	absent
15041	15041-200127	ERS14339897	ERZ15185621	CANTPT01	2016-08-01	-	internal medicine clinic	50	5745526	107	248783	592875	ST101 Complex	ST101	KL17	O1/O2v1	OXA	3	9	OXA-48	CTX-M-15	OXA-1;OXA-9.v1;TEM-1D.v1^	SHV-1^	OmpK35-17%;OmpK36GD	MgrB-60%	GyrA-83Y;GyrA-87N;ParC-80I	-	aac(3)-IIa.v1^;aac(6')-Ib'.v1*;aadA*	-	CatB4.v1	-	-	tet(D)	dfrA14.v2*	ybt 9; ICEKp3 (truncated)	absent	absent	absent	absent	absent	absent	present	present	absent	absent	present	absent	present	absent
15059	15059-200206	ERS14339898	ERZ15185623	CANTOH01	2016-08-03	77	intensive care unit	61	5700956	96	221723	804604	ST258/512 Complex	ST258	KL106	O2v2	KPC	3	9	KPC-2	-	-	-	OmpK35-25%;OmpK36GD	MgrB-60%	GyrA-83I;ParC-80I	-	aac(6')-Ib'.v1;aadA2^;aph3-Ia.v1^	mphA	catA1^	-	sul1	-	dfrA12	ybt 13; ICEKp2	Tn4401a-unknown	absent	absent	present	absent	absent	absent	absent	absent	absent	present	absent	absent	absent
15082	15082-merged	ERS14339899	ERZ15185624	CANTOK01	2016-08-16	-	surgical clinic	50	5830635	70	369894	731488	unknown_complex	ST4609	KL105	O5	KPC	0	1	-	-	-	LEN-10*	OmpK35-7%;OmpK36-13%	-	-	qnrS1	-	-	-	-	-	-	-	ybt 28; ICEKp6	absent	absent	absent	absent	absent	present	present	present	absent	absent	present	absent	absent	absent
15136	15136-200224	ERS14339900	ERZ15185625	CANTOE01	2016-09-05	52	internal medicine clinic	60	5813661	121	176873	678989	ST258/512 Complex	ST258	KL107	O2v2	KPC	2	7	KPC-3	-	-	SHV-11.v1	OmpK35-25%	-	GyrA-83I;ParC-80I	-	aac(6')-Ib'.v1*;aph3-Ia.v1^	mphA	catA1^	-	sul1	-	dfrA12	ybt 13; ICEKp2	Tn4401a-2	absent	absent	absent	absent	absent	absent	absent	absent	absent	present	absent	absent	absent
15200	15200-200224	ERS14339901	ERZ15185626	CANTOI01	2016-09-21	70	heamatology clinic	47	5720874	131	215658	449270	ST258/512 Complex	ST258	KL106	O2v2	KPC	3	9	KPC-2	-	-	-	OmpK35-25%;OmpK36GD	MgrB-60%	GyrA-83I;ParC-80I	-	aac(6')-Ib'.v1;aadA2^;aph3-Ia.v1^	mphA	catA1^	-	sul1	-	dfrA12	ybt 13; ICEKp2	Tn4401a-1	absent	absent	absent	absent	absent	present	absent	absent	absent	present	absent	absent	absent
15240	15240-200224	ERS14339902	ERZ15185627	CANTPD01	2016-10-08	78	internal medicine clinic	49	5651684	87	225282	804282	ST258/512 Complex	ST258	KL106	O2v2	KPC	2	10	KPC-2	VEB-1	OXA-10;TEM-104?	SHV-11.v1	OmpK35-25%;OmpK36GD	-	GyrA-83I;ParC-80I	-	aac(6')-Ib'.v1;aadA*;ant(2'')-Ia;rmtB;strA.v1^;strB.v1	-	cmlA5	-	sul2	tet(A).v2;tet(G).v1	dfrA14.v2*;dfrA23	ybt 13; ICEKp2	Tn4401a-1	absent	absent	absent	absent	absent	absent	absent	absent	absent	present	present	absent	absent
15318	15318-merged	ERS14339903	ERZ15185790	CANTPM01	2016-11-07	63	internal medicine clinic	73	5802241	80	514434	892345	ST147 Complex	ST147	KL64	O2v1	KPC	2	6	KPC-2	-	TEM-1D.v1^	SHV-11.v1^	OmpK35-48%	-	GyrA-83I;ParC-80I	-	aac(3)-Ia*;aph(3')-Ia	-	-	-	sul1	-	dfrA1.v2	absent	Tn4401a-1	absent	absent	absent	absent	absent	present	absent	absent	absent	absent	absent	absent	absent
15403	15403-200127	ERS14339904	ERZ15185792	CANTRB01	2016-11-29	64	heamatology clinic	53	5639655	94	203790	472415	ST258/512 Complex	ST258	KL106	O2v2	KPC	3	9	KPC-2	-	TEM-1D.v1^	-	OmpK35-25%;OmpK36GD	MgrB-60%	GyrA-83I;ParC-80I	-	aadA2^	mphA	catA1^	-	sul1	-	dfrA12	ybt 13; ICEKp2	Tn4401a-1	absent	absent	absent	absent	absent	present	absent	absent	absent	absent	absent	absent	absent
15446	15446-200122	ERS14339905	ERZ15185793	CANTPS01	2016-12-23	76	internal medicine clinic	49	5671251	115	209172	455372	ST258/512 Complex	ST258	KL106	O2v2	KPC	3	7	KPC-2	-	-	SHV-11.v1	OmpK35-25%;OmpK36GD	MgrB-60%	GyrA-83I;ParC-80I	-	aac(6')-Ib'.v1;aph3-Ia.v1^	mphA	-	-	sul1	-	-	ybt 13; ICEKp2	Tn4401a-1	absent	absent	absent	absent	absent	absent	absent	absent	absent	present	absent	absent	absent
15481	15481-200130	ERS14339906	ERZ15185628	CANTOR01	2017-01-10	-	internal medicine clinic	50	5743052	89	282181	570277	ST101 Complex	ST101	KL17	O1/O2v1	OXA	3	8	OXA-48	CTX-M-15	OXA-9.v1;TEM-1D.v1^	SHV-1^	OmpK35-17%;OmpK36GD	MgrB-60%	GyrA-83Y;GyrA-87N;ParC-80I	-	aac(3)-IIa.v1^;aadA*	-	-	-	-	tet(D)	dfrA14.v2*	ybt 9; ICEKp3	absent	absent	absent	absent	absent	absent	present	present	absent	absent	present	absent	present	absent
15482	15482-merged	ERS14339907	ERZ15185630	CANTOG01	2017-01-08	84	nephrology clinic	73	5818099	128	175909	604663	ST258/512 Complex	ST258	KL107	O2v2	KPC	2	7	KPC-3	-	-	SHV-11.v1	OmpK35-25%	-	GyrA-83I;ParC-80I	-	aac(6')-Ib'.v1;aph3-Ia.v1^	mphA	catA1^	-	sul1	-	dfrA12	ybt 13; ICEKp2	Tn4401a-2	absent	absent	absent	absent	absent	absent	absent	absent	absent	present	absent	absent	absent
15488	15488-200130	ERS14339908	ERZ15185632	CANTOS01	2017-01-10	76	internal medicine clinic	45	5725314	112	210112	805081	ST258/512 Complex	ST258	KL106	O2v2	KPC	3	10	KPC-2	SHV-12	-	-	OmpK35-25%;OmpK36GD	MgrB-60%	GyrA-83I;ParC-80I	-	aac(6')-Ib'.v1;aadA2^;aph3-Ia.v1^	mphA	catA1^	-	sul1	-	dfrA12	ybt 13; ICEKp2	Tn4401a-1	absent	absent	absent	absent	absent	absent	absent	absent	absent	present	absent	absent	absent
15600	15600-200206	ERS14339909	ERZ15185794	CANTRL01	2017-02-09	79	urology clinic	50	5449571	78	269710	1010934	ST11 Complex	ST11	KL24	O2v1	NDM	3	8	NDM-1	-	OXA-1;TEM-1D.v1^	SHV-11.v1	-	MgrB-60%	GyrA-83F;GyrA-87A;ParC-80I	-	aac(3)-IIa.v1^;strA.v1^;strB.v1	-	CatB4.v1	-	sul2	-	dfrA14.v2*	ybt 15; ICEKp11 (truncated)	absent	absent	absent	absent	absent	absent	absent	absent	absent	absent	present	absent	present	absent
15674	15674-200224	ERS14339910	ERZ15185633	CANTOQ01	2017-02-28	64	internal medicine clinic	48	5679275	98	270444	804282	ST258/512 Complex	ST258	KL106	O2v2	KPC	2	8	KPC-2	-	-	SHV-11.v1	OmpK35-25%;OmpK36-0%	-	GyrA-83I;ParC-80I	-	aac(6')-Ib'.v1;aadA2^;aph3-Ia.v1^	mphA	catA1^	-	sul1	-	dfrA12	ybt 13; ICEKp2	Tn4401a-1	absent	absent	absent	absent	absent	absent	absent	absent	absent	present	absent	absent	absent
15694	15694-200124	ERS14339911	ERZ15185634	CANTQK01	2017-03-19	88	internal medicine clinic	57	5473963	77	204174	488249	ST11 Complex	ST11	KL24	unknown (best match = O3/O3a)	NDM	3	8	NDM-1	CTX-M-15	OXA-1	SHV-11.v1	-	MgrB-60%	GyrA-83F;GyrA-87A;ParC-80I	-	aac(3)-IIa.v1^;aac(6')-Ib-cr.v2*	-	CatB4.v1	-	-	-	dfrA14.v2*	ybt 15; ICEKp11	absent	absent	absent	absent	absent	absent	present	present	absent	absent	absent	absent	present	absent
15695	15695-200122	ERS14339912	ERZ15185636	CANTOC01	2017-03-24	83	heamatology clinic	36	5503780	95	211331	538468	ST258/512 Complex	ST258	KL106	O2v2	KPC	3	5	KPC-2	SHV-12	-	-	OmpK35-25%;OmpK36GD	MgrB-60%	GyrA-83I;ParC-80I	-	aac(6')-Ib'.v1;aph3-Ia.v1^	-	-	-	-	-	-	ybt 13; ICEKp2	Tn4401a-unknown	absent	absent	absent	absent	absent	absent	absent	absent	absent	present	absent	absent	absent
15818	15818-200127	ERS14339913	ERZ15185637	CANTOM01	2017-05-11	61	internal medicine clinic	54	5704389	95	214824	508343	ST11 Complex	ST11	KL24	O2v1	NDM	2	9	NDM-1	CTX-M-15	LAP-2;OXA-1;TEM-1D.v1^	SHV-11.v1	-	-	GyrA-83F;GyrA-87A;ParC-80I	qnrS1	aac(6')-Ib-cr.v2;aadA2^;strB.v1	-	CatB4.v1	-	sul1;sul2	tet(A).v1	dfrA12;dfrA14.v2*	ybt 15; ICEKp11	absent	absent	absent	absent	absent	absent	absent	absent	absent	absent	absent	absent	absent	absent
15820	15820-200204	ERS14339914	ERZ15185795	CANTRR01	2017-05-08	76	urology clinic	41	5503190	79	209763	607358	ST258/512 Complex	ST258	KL106	O2v2	KPC	3	8	KPC-2	-	-	-	OmpK35-25%;OmpK36GD	MgrB-60%	GyrA-83I;ParC-80I	-	aac(6')-Ib'.v1;aadA2^;aph3-Ia.v1^	mphA	catA1^	-	sul1	-	dfrA12	ybt 13; ICEKp2	Tn4401a-1	absent	absent	absent	absent	absent	absent	absent	absent	absent	present	absent	absent	absent
15870	15870-200124	ERS14339915	ERZ15185796	CANTQV01	2017-05-27	50	surgical clinic	61	5702237	107	248271	788751	ST258/512 Complex	ST258	KL106	O2v2	KPC	2	8	KPC-2	-	TEM-1D.v1^	SHV-11.v1	OmpK35-25%	-	GyrA-83I;ParC-80I	-	aac(6')-Ib'.v1;aadA2^;aph3-Ia.v1^	mphA	catA1^	-	sul1	-	dfrA12	ybt 13; ICEKp2	Tn4401a-unknown	absent	absent	present	absent	absent	absent	absent	absent	absent	present	absent	absent	absent
15920	15920-200122	ERS14339916	ERZ15185639	CANTOT01	2017-06-18	67	internal medicine clinic	38	5731636	135	225282	472781	ST258/512 Complex	ST258	KL106	O2v1	KPC	3	10	KPC-2	SHV-12^	-	-	OmpK35-25%;OmpK36GD	MgrB-60%	GyrA-83I;ParC-80I	-	aac(6')-Ib'.v1;aadA2*?;aph3-Ia.v1^	mphA	catA1^	-	sul1	-	dfrA12	ybt 13; ICEKp2	Tn4401a-1	absent	absent	absent	absent	absent	absent	absent	absent	absent	present	absent	absent	absent
15999	15999-200224	ERS14339917	ERZ15185640	CANTPG01	2017-07-11	-	internal medicine clinic	43	5528686	48	427567	851836	ST17 Complex	ST17	KL25	O5	KPC	2	2	KPC-2	-	TEM-1D.v1^	SHV-11.v1^	-	-	-	-	-	-	-	-	-	-	-	ybt 5; ICEKp6	Tn4401a-1	absent	absent	absent	absent	absent	absent	absent	absent	absent	absent	absent	absent	absent
16045	16045-200629	ERS14339918	ERZ15185797	CANTSN01	2017-07-21	-	internal medicine clinic	44	5522805	51	413694	740870	unknown_complex	ST70	KL136	O1/O2v2	VIM	2	6	VIM-1	-	-	SHV-32	-	-	-	qnrA1^	aac(6')-Il;aadA1.v1^;aadA2;ant(2'')-Ia;strA.v1;strB.v1	mphA	-	-	sul1;sul1	-	dfrA1.v2	absent	absent	absent	absent	absent	absent	absent	present	absent	absent	absent	absent	absent	absent	absent
16049	16049-200224	ERS14339919	ERZ15185641	CANTQA01	2017-07-27	82	internal medicine clinic	41	5745632	60	514440	953812	ST147 Complex	ST147	KL64	O2v1	VIM	2	9	VIM-1	CTX-M-15	CMY-13;OXA-1;TEM-1D.v1^	SHV-11.v1^	-	-	GyrA-83I;ParC-80I	qnrA1^	aac(6')-Ib-cr.v2;aac(6')-Il;aadA1.v1^;ant(2'')-Ia;aph3-Ia.v1^	mphA	CatB4.v1	-	sul1;sul1	-	dfrA1.v2;dfrA12	ybt 10; ICEKp4	absent	absent	absent	absent	absent	absent	present	absent	absent	absent	present	absent	absent	absent
16126	16126-200206	ERS14339920	ERZ15185643	CANTPU01	2017-08-16	71	urology clinic	63	5430904	69	269710	614986	ST11 Complex	ST11	KL24	O2v1	NDM	3	8	NDM-1	CTX-M-15	OXA-1	SHV-11.v1	-	MgrB-60%	GyrA-83F;GyrA-87A;ParC-80I	-	aac(3)-IIa.v1^	-	CatB4.v1	-	-	-	dfrA14.v2*	ybt 15; ICEKp11	absent	absent	absent	absent	absent	absent	absent	absent	absent	absent	absent	absent	present	absent
16139	16139-200224	ERS14339921	ERZ15185644	CANTOV01	2017-08-27	84	internal medicine clinic	57	5403087	58	242039	468259	ST11 Complex	ST11	KL24	O2v1	NDM	2	7	NDM-1	CTX-M-15	OXA-1	SHV-11.v1	-	-	GyrA-83F;GyrA-87A;ParC-80I	-	aac(6')-Ib'.v1	-	CatB4.v1	-	-	-	dfrA14.v2*	ybt 15; ICEKp11	absent	absent	absent	present	absent	absent	absent	absent	absent	absent	absent	absent	present	absent
16141	16141-200629	ERS14339922	ERZ15185647	CANTOW01	2017-09-01	38	intensive care unit	51	5682876	97	213276	804759	ST258/512 Complex	ST258	KL106	O2v2	KPC	2	7	KPC-2	-	TEM-1D.v1^	SHV-11.v1	OmpK35-25%	-	GyrA-83I;ParC-80I	-	aadA2^;aph3-Ia.v1^	-	catA1^	-	sul1	-	dfrA12	ybt 13; ICEKp2	Tn4401a-1	absent	absent	present	absent	absent	absent	absent	absent	absent	absent	absent	absent	absent
16204	16204-200206	ERS14339923	ERZ15185648	CANTOO01	2017-09-12	71	intensive care unit	39	5567209	115	216530	422094	ST258/512 Complex	ST258	KL106	O2v2	KPC	2	5	KPC-2	SHV-12	-	-	OmpK35-25%	-	GyrA-83I;ParC-80I	-	aac(6')-Ib'.v1	-	-	-	-	-	-	absent	Tn4401a-1	absent	absent	absent	absent	absent	absent	absent	absent	absent	present	absent	absent	absent
16249	16249-200206	ERS14339924	ERZ15185798	CANTRI01	2017-10-10	56	kidney transplant unit	64	5455469	75	208668	442120	ST11 Complex	ST11	KL24	O2v1	NDM	3	9	NDM-1	CTX-M-15	OXA-1;TEM-1D.v1^	SHV-11.v1	-	MgrB-60%	GyrA-83F;GyrA-87A;ParC-80I	-	aac(3)-IIa.v1^;strA.v1^;strB.v1	-	CatB4.v1	-	sul2	-	dfrA14.v2*	ybt 15; ICEKp11	absent	absent	absent	absent	absent	absent	absent	absent	absent	absent	absent	absent	present	absent
16254	16254-200629	ERS14339925	ERZ15185650	CANTOP01	2017-10-06	87	internal medicine clinic	33	5652703	115	209164	796461	ST258/512 Complex	ST258	KL106	O2v2	KPC	3	10	KPC-2	SHV-12^	-	-	OmpK35-25%;OmpK36GD	MgrB-60%	GyrA-83I;ParC-80I	-	aac(6')-Ib'.v1;aadA2^;aph3-Ia.v1^	mphA	catA1^	-	sul1	-	dfrA12	ybt 13; ICEKp2	Tn4401a-unknown	absent	absent	absent	absent	absent	absent	absent	absent	absent	present	absent	absent	absent
16293	16293-200206	ERS14339926	ERZ15185652	CANTPZ01	2017-10-27	85	internal medicine clinic	60	5629821	107	209170	798717	ST258/512 Complex	ST258	KL106	O2v2	KPC	3	9	KPC-2	-	-	-	OmpK35-25%;OmpK36GD	MgrB-60%;PmrB-76%	GyrA-83I;ParC-80I	-	aac(6')-Ib'.v1;aadA2^;aph3-Ia.v1^	mphA	catA1^	-	sul1	-	dfrA12	ybt 13; ICEKp2	Tn4401a-unknown	absent	absent	absent	absent	absent	absent	absent	absent	absent	present	absent	absent	absent
16362	16362-200629	ERS14339927	ERZ15185886	CANTSW01	2017-11-15	80	internal medicine clinic	45	5577512	82	248271	449956	ST258/512 Complex	ST258	KL106	O2v2	KPC	2	8	KPC-2	-	TEM-1D.v1^	SHV-11.v1	OmpK35-25%	-	GyrA-83I;ParC-80I	-	aac(6')-Ib'.v1;aadA2^;aph3-Ia.v1^	mphA	catA1^	-	sul1	-	dfrA12	ybt 13; ICEKp2	Tn4401a-1	absent	absent	absent	absent	absent	absent	absent	absent	absent	present	absent	absent	absent
16428	16428-200206	ERS14339928	ERZ15185653	CANTPE01	2017-11-28	68	internal medicine clinic	66	5637256	74	322305	803388	ST11 Complex	ST11	KL24	O2v1	NDM	2	10	NDM-1	CTX-M-15	OXA-1;TEM-1D.v1^	SHV-11.v1	-	-	GyrA-83F;GyrA-87A;ParC-80I	-	strA.v1^;strB.v1	mphA	CatB4.v1	-	sul2*	tet(A).v1	dfrA14.v2*	ybt 15; ICEKp11	absent	absent	absent	absent	absent	absent	absent	absent	absent	absent	absent	absent	absent	absent
16464	16464-200130	ERS14339929	ERZ15185654	CANTQP01	2017-12-25	-	internal medicine clinic	48	5753134	97	378040	1251281	ST307 Complex	ST307	KL102	O1/O2v2	KPC	2	6	KPC-2	-	OXA-1;TEM-1D.v1^	SHV-28.v1^	-	-	GyrA-83I;ParC-80I	qnrS1	aac(6')-Ib-cr.v2	-	CatB4.v1	-	-	-	dfrA14.v2*	absent	Tn4401a-unknown	absent	absent	absent	absent	absent	absent	absent	absent	absent	absent	absent	absent	absent
16607	16607-200206	ERS14339930	ERZ15185805	CANTOL01	2018-01-25	-	heamatology clinic	51	5706262	85	271760	597172	ST15 Complex	ST15	unknown (KL48)	O1/O2v1	KPC	3	10	KPC-2	CTX-M-15	TEM-1D.v1^	SHV-28.v1^	-	MgrB-62%	GyrA-83F;GyrA-87A;ParC-80I	qnrB1.v2^	aac(6')-Ib-cr.v2;aac(6')-Im;aph(2'')-IIa*;aph3-Ia.v1^;strB.v1	-	CatB4.v1	-	sul2	tet(A).v1^	dfrA14.v2*	absent	Tn4401a-1	absent	absent	absent	absent	absent	absent	absent	absent	absent	absent	present	absent	absent
16740	16740-200121	ERS14339931	ERZ15185655	CANTSK01	2018-04-02	51	internal medicine clinic	46	5567584	75	269710	614986	ST11 Complex	ST11	KL24	O2v1	NDM	3	11	NDM-1	CTX-M-15;VEB-1	OXA-1;OXA-10;TEM-1D.v1^	SHV-11.v1	-	MgrB-60%	GyrA-83F;GyrA-87A;ParC-80I	-	aac(3)-IIa.v1^;aadA*;aadA2^;ant(2'')-Ia;aph3-Ia.v1^;rmtB;strA.v1^;strB.v1	-	CatB4.v1;cmlA5	-	sul2	tet(A).v2;tet(G).v1	dfrA12;dfrA14.v2*	ybt 15; ICEKp11	absent	absent	absent	absent	absent	absent	present	absent	absent	absent	absent	present	present	absent
16742	16742-200130	ERS14339932	ERZ15185658	CANTPA01	2018-04-09	-	internal medicine clinic	50	5604941	78	227329	502859	unknown_complex	ST39	KL23	O1/O2v2	KPC	3	8	KPC-2	CTX-M-15	TEM-1D.v1^	SHV-11.v1^	OmpK36GD	MgrB-0%	GyrA-83I;GyrA-87N;ParC-80I	-	aac(6')-Ib'.v1;strA.v1^;strB.v1	-	-	-	sul2	tet(A).v2	-	ybt 14; ICEKp5 (truncated)	Tn4401a-unknown	absent	absent	absent	absent	absent	absent	absent	absent	absent	present	present	present	absent
16854	16854-200206	ERS14339933	ERZ15185801	CANTQL01	2018-05-09	69	internal medicine clinic	39	5606268	95	203337	449746	ST258/512 Complex	ST258	KL106	O2v2	KPC	3	8	KPC-2	-	-	-	OmpK35-25%;OmpK36GD	MgrB-60%	GyrA-83I;ParC-80I	-	aac(6')-Ib'.v1;aadA2^;aph3-Ia.v1^	mphA	catA1^	-	sul1	-	dfrA12	ybt 13; ICEKp2	Tn4401a-1	absent	absent	absent	absent	absent	absent	absent	absent	absent	present	absent	absent	absent
16895	16895-200206	ERS14339934	ERZ15185661	CANTOU01	2018-05-15	43	kidney transplant unit	55	5825139	43	514440	2487270	ST147 Complex	ST147	KL64	O2v1	VIM	2	7	VIM-1	-	CMY-13	SHV-11.v1^	-	-	GyrA-83I;ParC-80I	-	aac(6')-Il;aadA1.v1^;aadA2;ant(2'')-Ia	mphA	-	-	sul1	-	dfrA1.v2	ybt 10; ICEKp4	absent	absent	absent	absent	absent	absent	present	absent	absent	absent	present	absent	absent	absent
16902	16902-200122	ERS14339935	ERZ15185662	CANTQJ01	2018-06-12	52	internal medicine clinic	53	5663329	111	222465	804275	ST258/512 Complex	ST258	KL106	O2v2	KPC	3	9	KPC-2	-	-	SHV-11.v1	OmpK35-25%;OmpK36GD	MgrB-60%	GyrA-83I;ParC-80I	-	aac(6')-Ib'.v1;aadA2^;aph3-Ia.v1^	mphA	catA1^	-	sul1	-	dfrA12	ybt 13; ICEKp2	Tn4401a-1	absent	absent	absent	absent	absent	absent	absent	absent	absent	present	absent	absent	absent
16903	16903-200206	ERS14339936	ERZ15185688	CANTSF01	2018-06-01	-	intensive care unit	61	5842379	127	176984	419594	unknown_complex	ST643	KL105	O4	VIM	2	5	VIM-1	-	-	SHV-26	-	-	-	qnrA1^	aac(6')-Il;aadA1.v1^;aadA2;ant(2'')-Ia	-	-	-	sul1;sul1^	-	dfrA1.v2	absent	absent	absent	absent	absent	present	absent	absent	absent	absent	absent	absent	absent	absent	absent
17048	17048-200206	ERS14339937	ERZ15185666	CANTQQ01	2018-07-22	77	internal medicine clinic	56	5664849	90	226395	497719	ST11 Complex	ST11	KL24	O2v1	NDM	2	9	NDM-1	CTX-M-15	LAP-2;OXA-1;TEM-1D.v1^	SHV-11.v1	-	-	GyrA-83F;GyrA-87A;ParC-80I	qnrS1	aac(6')-Ib'.v1*;aadA2^;strB.v1	-	CatB4.v1	-	sul1;sul2	tet(A).v1	dfrA12;dfrA14.v2*	ybt 15; ICEKp11	absent	absent	absent	absent	absent	absent	absent	absent	absent	absent	absent	absent	absent	absent
17053	17053-200121	ERS14339938	ERZ15185668	CANTRD01	2018-07-15	61	intensive care unit	59	5950422	88	378177	765965	ST147 Complex	ST147	KL64	O2v1	KPC	2	6	KPC-2	-	TEM-1D.v1^	SHV-11.v1^	OmpK35-48%;OmpK36-0%	-	GyrA-83I;ParC-80I	-	aac(3)-Ia*;aph(3')-Ia	-	-	-	sul1	-	dfrA1.v2	absent	Tn4401a-1	absent	absent	absent	absent	absent	absent	absent	absent	absent	absent	absent	absent	absent
17055	17055-200629	ERS14339939	ERZ15185669	CANTQN01	2018-07-18	-	internal medicine clinic	40	5516014	82	198651	613350	unknown_complex	ST383	KL30	O1/O2v2	VIM	2	9	VIM-19	-	CMY-4.v1	SHV-1	-	-	GyrA-83F;GyrA-87N;ParC-80I	-	aac(3)-IIa.v1^;aac(6')-Il;aadA2^;aph3-Ia.v1^;strA.v1*;strB.v1	mphA	floR.v2*	-	sul1;sul2	tet(A).v1?	dfrA1.v2;dfrA12	absent	absent	absent	absent	present	absent	absent	present	absent	absent	present	present	present	absent	absent
17172	17172-200206	ERS14339940	ERZ15185670	CANTQF01	2018-08-19	-	intensive care unit	66	6114610	96	252394	442976	unknown_complex	ST225	KL3	O1/O2v2	VIM	2	5	VIM-1	-	-	SHV-27	-	-	-	qnrA1^	aac(6')-Il;aadA1.v1^;aadA2;ant(2'')-Ia	-	-	-	sul1;sul1	-	dfrA1.v2	absent	absent	absent	absent	absent	absent	absent	absent	absent	absent	absent	present	absent	absent	absent
17174	17174-200127	ERS14339941	ERZ15185672	CANTRX01	2018-09-11	68	internal medicine clinic	44	5730141	135	199239	422905	ST258/512 Complex	ST258	KL106	O2v1	KPC	3	9	KPC-2	-	-	-	OmpK35-25%;OmpK36GD	MgrB-60%	GyrA-83I;ParC-80I	-	aac(6')-Ib'.v1;aadA2*?;aph3-Ia.v1^	mphA	catA1^	-	sul1	-	dfrA12	ybt 13; ICEKp2	Tn4401a-1	absent	absent	absent	absent	absent	absent	absent	absent	absent	present	absent	absent	absent
17265	17265-200130	ERS14339942	ERZ15185675	CANTSP01	2018-09-18	68	internal medicine clinic	39	5378948	64	269711	481922	ST11 Complex	ST11	KL24	O2v1	NDM	2	7	NDM-1	CTX-M-15	OXA-1	SHV-11.v1	OmpK36GD	-	GyrA-83F;GyrA-87A;ParC-80I	-	aac(3)-IIa.v1^	-	CatB4.v1	-	-	-	dfrA14.v2*	ybt 15; ICEKp11	absent	absent	absent	absent	absent	absent	absent	absent	absent	absent	present	absent	absent	absent
17266	17266-200130	ERS14339943	ERZ15185678	CANTQX01	2018-10-02	62	internal medicine clinic	49	5730204	94	209765	839475	ST258/512 Complex	ST258	KL107	O2v2	KPC	2	7	KPC-3	-	-	SHV-11.v1	OmpK35-25%;OmpK36TD	-	GyrA-83I;ParC-80I	-	aac(6')-Ib'.v1*;aadA2^;aph3-Ia.v1^	mphA	catA1^	-	sul1	-	dfrA12	ybt 13; ICEKp2	Tn4401a-2	absent	absent	absent	absent	absent	absent	absent	absent	absent	present	absent	absent	absent
17405	17405-200124	ERS14339944	ERZ15185679	CANTRY01	2018-11-15	-	internal medicine clinic	57	5624007	74	204499	420141	unknown_complex	ST39	KL23	O1/O2v2	KPC	3	9	KPC-2	-	TEM-1D.v1^	SHV-11.v1^	OmpK36GD	MgrB-51%	GyrA-83I;GyrA-87N;ParC-80I	-	aac(3)-IId^;aac(6')-Ib'.v1;aadA2^;aadA^;aph3-Ia.v1^	-	cmlA1*	-	sul2;sul3	tetM.v1*	dfrA12	ybt 14; ICEKp5	Tn4401a-unknown	absent	absent	absent	absent	absent	absent	absent	absent	absent	present	absent	absent	present
17420	17420-200124	ERS14339945	ERZ15185680	CANTRA01	2018-11-27	-	internal medicine clinic	40	5803616	61	473371	834096	unknown_complex	ST323	KL21	O3b	VIM	2	7	VIM-1	-	CMY-13	SHV-1^	-	-	-	qnrA1^	aac(6')-Il;aadA2;ant(2'')-Ia	mphA	-	-	sul1;sul1	-	dfrA1.v2	absent	absent	absent	absent	absent	absent	absent	absent	absent	absent	absent	absent	absent	absent	absent
[truncated: 29 more columns]

## Sheet: Supplementary_Table_2
Year	detected VIM	sequenced VIM	# isolates of ST147	detected KPC	sequenced KPC	# isolates of ST258	detected NDM	sequenced NDM	# isolates of ST11	detected OXA-48	sequenced OXA	comment on selection	comment on carbapenemases
2003	2	2	2	0	0	0	0	0	0	0	0	all detected isolates sequenced
2004	1	1	1	0	0	0	0	0	0	0	0	all detected isolates sequenced	VIM not confirmed
2005	6	4	3	0	0	0	0	0	0	0	0
2006	13	8	4	0	1	1	0	0	0	0	0		first detection of KPC; PCR carried out retrospectively in 2009
2007	24	10	2	2	1	0	0	0	0	0	0		KPC not confirmed > VIM, one VIM not confirmed
2008	5	5	1	2	2	2	0	0	0	0	0	all detected isolates sequenced
2009	7	6	6	5	2	2	0	0	0	0	0
2010	4	2	1	8	8	7	0	0	0	0	0	all detected KPC isolates sequenced
2011	3	2	0	33	15	15	0	0	0	0	0
2012	4	4	0	29	19	14	0	0	0	0	0	all detected VIM isolates sequenced
2013	4	3	0	22	10	10	1	1	1	0	0	all detected NDM isolates sequenced
2014	5	2	3	49	20	17	3	3	2	0	0	all detected NDM isolates sequenced	ST147 with KPC and NDM, not VIM
2015	4	1	1	19	10	7	8	3	3	2	2	all detected OXA isolates sequenced	ST147 with KPC, not VIM
2016	0	0	2	42	20	17	7	3	2	3	3	all detected OXA isolates sequenced	ST147 with KPC and NDM, not VIM
2017	3	2	1	33	14	12	13	7	7	1	1	all detected OXA isolates sequenced
2018	5	5	2	13	8	4	7	3	3	0	0	all detected VIM isolates sequenced
	90	57	29	257	130	108	39	20	18	6	6

## Sheet: Supplementary_Table_3
drug	num_tests	concordance	TP	FP	TN	FN	specificity	specificity_lower_limits	specificity_upper_limits	sensitivity	sensitivity_lower_limits	sensitivity_upper_limits	positive_predictive_value	ppv_lower_limits	ppv_upper_limits	negative_predictive_value	npv_lower_limits	npv_upper_limits
colistin	209	0.679425837320574	53	47	89	20	0.654411764705882	0.568111412063291	0.733824587304993	0.726027397260274	0.609058639562123	0.823940797837445	0.53	0.427581484890045	0.630594835805605	0.81651376146789	0.730944588590119	0.884169167999121
ceftazidime_avibactam	209	0.574162679425837	27	37	93	52	0.715384615384615	0.629643832336958	0.791037818137908	0.341772151898734	0.238702926749761	0.457099372065036	0.421875	0.299380806143465	0.551841375063021	0.641379310344828	0.55760240311484	0.719250140165581
tigecycline	209	0.473684210526316	36	9	63	101	0.875	0.775928064256747	0.94121668294344	0.262773722627737	0.191320185552242	0.344775308049479	0.8	0.654041702205052	0.904242730308857	0.384146341463415	0.309373863410336	0.46318658632882
meropenem	209	0.92822966507177	194	13	0	2	0	0	0.247052638000471	0.989795918367347	0.963627382497912	0.998761840632647	0.93719806763285	0.89500098572467	0.96614003074601	0	0	0.841886116991581
co-trimoxazole	209	0.799043062200957	165	20	2	22	0.0909090909090909	0.011205586024151	0.291612741553933	0.88235294117647	0.827312003573535	0.924783345404776	0.891891891891892	0.837981167131713	0.932702189364261	0.0833333333333333	0.0102563412812502	0.269972801557604
ciprofloxacin	209	0.942583732057416	197	10	0	2	0	0	0.308497107818761	0.989949748743719	0.96416851440432	0.998780542083525	0.951690821256039	0.91295413638188	0.976593919607368	0	0	0.841886116991581
gentamicin	209	0.382775119617225	76	126	4	3	0.0307692307692308	0.00844596436857448	0.0769073167010306	0.962025316455696	0.893009080226036	0.992099181125363	0.376237623762376	0.309222021246774	0.44694359662861	0.571428571428571	0.184051567640083	0.901011721557492
amikacin	209	0.784688995215311	162	40	2	5	0.0476190476190476	0.00581982483551002	0.161641959691654	0.970059880239521	0.931515632632237	0.990208481456	0.801980198019802	0.740267811818696	0.854602370394893	0.285714285714286	0.0366925661760855	0.709579136262657

## Sheet: Supplementary_Table_4
ST147 Global Metadata
NAME	DATE	COUNTRY	CITY/REGION	COLLECTION DATE	ISOLATION SOURCE	HOST	HOST STATUS	HOST SEX	COLLECTED BY	RUN ACCESSION	EXPERIMENT ACCESSION	SAMPLE ACCESSION	SECONDARY SAMPLE ACCESSION	STUDY ACCESSION	ALTERNATIVE SAMPLE NAME 1	ALTERNATIVE SAMPLE NAME 2
ERR4784307	14th March 2017	India	Jodhpur
ERR4795806	2013	Colombia	BoyacÃ¡		Urine	Human				ERR4795806	ERX4665576	SAMEA6375370	ERS4141464	PRJEB29742	G18000233	RB 720
ERR4784879	14th September 2017	India	Trichy
ERR4635211	18th February 2015	Philippines	Manila
ERR4795436	2013	Colombia	Santander		Bronquial secretion	Human				ERR4795436	ERX4665206	SAMEA5855751	ERS3644271	PRJEB29742	G18000181	RB 619
ERR4795851	2016	Colombia	Sucre			Human				ERR4795851	ERX4665621	SAMEA6425140	ERS4191351	PRJEB29742	G18000885	GMR-RA 135.16
ERR4635728	14th April 2017	India	Jodhpur
ERR4635287	21st February 2016	Philippines	Tuguegarao City
ERR4795644	2014	Colombia	Santander			Human				ERR4795644	ERX4665414	SAMEA6375501	ERS4141594	PRJEB29742	G18000633	RB 1701
ERR4795438	2013	Colombia	Santander		Bronquial secretion	Human				ERR4795438	ERX4665208	SAMEA5855753	ERS3644273	PRJEB29742	G18000184	RB 623
ERR4784387	28th February 2017	India	Pondicherry
ERR4782229	16th September 2015	Philippines	Baguio City
ERR4783279	13th December 2016	Nigeria	Ibadan
ERR4795650	2013	Colombia	BoyacÃ¡		Gastrostomy	Human				ERR4795650	ERX4665420	SAMEA6375386	ERS4141480	PRJEB29742	G18000279	RB 823
ERR4784400	14th April 2017	India	Trichy
ERR4795559	2013	Colombia	AtlÃ¡ntico			Human				ERR4795559	ERX4665329	SAMEA5976634	ERS3779469	PRJEB29742	G18000054	RB 195
ERR4635721	4th July 2017	India	Jodhpur
ERR4795437	2013	Colombia	Santander		Urine	Human				ERR4795437	ERX4665207	SAMEA5855752	ERS3644272	PRJEB29742	G18000183	RB 621
ERR4635762	7th April 2019	India	Mumbai
ERR4635747	30th March 2019	India	Mumbai
ERR4795765	2014	Colombia	AtlÃ¡ntico			Human				ERR4795765	ERX4665535	SAMEA6375463	ERS4141556	PRJEB29742	G18000558	RB 1434
ERR4783523	2017	Nigeria	Osogbo
ERR4795859	2017	Colombia	Casanare		Blood	Human				ERR4795859	ERX4665629	SAMEA6425179	ERS4191390	PRJEB29742	G18001044	GMR-RA 157.17
ERR4635192	2nd June 2017	Philippines	Manila
ERR4784308	12th June 2018	India	Mumbai
ERR4635353	2nd July 2017	Philippines	Surigao City
ERR4784304	4th May 2017	India	Jodhpur
ERR4795780	2014	Colombia	Antioquia		Urine	Human				ERR4795780	ERX4665550	SAMEA6375470	ERS4141563	PRJEB29742	G18000580	RB 1475
ERR4635291	25th February 2016	Philippines	Tuguegarao City
ERR4795775	2013	Colombia	Cauca		Urine	Human				ERR4795775	ERX4665545	SAMEA6375361	ERS4141455	PRJEB29742	G18000063	RB 204
ERR4635772	23rd April 2019	India	Mumbai
ERR4635724	4th August 2017	India	Jodhpur
ERR4795640	2013	Colombia	AtlÃ¡ntico		Urine	Human				ERR4795640	ERX4665410	SAMEA6375379	ERS4141473	PRJEB29742	G18000268	RB 799
ERR4795748	2014	Colombia	Antioquia		Urine	Human				ERR4795748	ERX4665518	SAMEA6375456	ERS4141549	PRJEB29742	G18000506	RB 1305
ERR4784329	23rd June 2018	India	Mumbai
ERR1853073	27th October 2014	Philippines	Manila
ERR1853060	11th April 2014	Philippines	Cagayan de Oro City
ERR1852776	2nd September 2013	Philippines	Baguio City
ERR1852881	9th April 2014	Philippines	Cebu City
ERR1853009	15th March 2014	Philippines	Batac City
ERR1852935	22nd October 2013	Philippines	Cagayan de Oro City
ERR1853074	23rd November 2014	Philippines	Manila
ERR1853062	11th September 2014	Philippines	Cagayan de Oro City
ERR1852800	8th April 2013	Philippines	Batac City
ERR1852797	2nd November 2013	Philippines	Batac City
ERR1852880	4th July 2014	Philippines	Cebu City
ERR1852964	22nd April 2013	Philippines	Zamboanga City
ERR1852969	17th June 2013	Philippines	Zamboanga City
ERR1852970	20th June 2013	Philippines	Zamboanga City
ERR1853063	21st September 2014	Philippines	Cagayan de Oro City
ERR1852971	13th June 2013	Philippines	Zamboanga City
ERR1852884	8th April 2014	Philippines	Cebu City
ERR1853109	28th August 2014	Philippines	Zamboanga City
ERR1852801	5th April 2013	Philippines	Batac City
ERR1852979	6th June 2014	Philippines	Tuguegarao City
ERR1852882	15th January 2014	Philippines	Cebu City
ERR1852889	8th April 2014	Philippines	Cebu City
ERR1853061	28th June 2014	Philippines	Cagayan de Oro City
ERR1852831	7th June 2014	Philippines	Baguio City
ERR1853075	27th March 2014	Philippines	Manila
ERR1852851	9th February 2014	Philippines	Batac City
SRR10452805	1st November 2009	Canada	Ontario	2009-11-01	Blood	Human		male	University of Manitoba	SRR10452805	SRX7147341	SAMN12731954	SRS5654865	PRJNA564992	N16-03119
DRR198058	2017	Myanmar	Yangon	2017-01-01		Human				DRR198058	DRX188475	SAMD00193219	DRS113755	PRJDB8975	SAMD00193219
SRR8984905		USA	MI		Clinical isolate	Human			University of Michigan Health System	SRR8984905	SRX5764168	SAMN11056345	SRS4698563	PRJNA231221	FDAARGOS_630
ERR3891082	26th March 2018	Saudi Arabia		2018-03-26	Human body sites or biosamples	Human	diseased			ERR3891082	ERX3901318	SAMEA6531345	ERS4295743	PRJEB36683	409
SRR5385433	31st December 2012	USA	Houston	2012-12-31	Respiratory	Human			Houston Methodist Hospital	SRR5385433	SRX2680458	SAMN06437550	SRS2077766	PRJNA376414	KPN596
ERR3363826	15th December 2014	Slovenia		2014-12-15	Rectal swab	Human	diseased			ERR3363826	ERX3388118	SAMEA5700101	ERS3503762	PRJEB32863	BR387-14
ERR1761495	2011	Germany		2011-01-01	Urine	Human				ERR1761495	ERX1827486	SAMEA29230918	ERS1477089	PRJEB18621	1125
ERR1761496	2012	Germany		2012-01-01	Tracheal secretion	Human				ERR1761496	ERX1827487	SAMEA29231668	ERS1477090	PRJEB18621	1126
DRR198044	2016	Myanmar	Yangon	2016-01-01		Human				DRR198044	DRX188461	SAMD00193205	DRS113741	PRJDB8975	SAMD00193205
ERR3771786	2018	France		2018-01-01					France	ERR3771786	ERX3773535	SAMEA6427961	ERS4194166	PRJEB35890	sam_171E10
SRR6480143	10th January 2015	Russia	Saint-Petersburg	2015-01-10	Sputum	Human			PRCCID	SRR6480143	SRX3570010	SAMN08359268	SRS2841016	PRJNA429779	kpn1080
SRR6710929	2015	USA	Pennsylvania	2015-01-01	Urine	Human				SRR6710929	SRX3685223	SAMN08513501	SRS2945236	PRJNA433394	ARLG-2922_biosample
SRR10452803	11th January 2009	Canada	Ontario	2009-01-11	Blood	Human		male	University of Manitoba	SRR10452803	SRX7147343	SAMN12731952	SRS5654867	PRJNA564992	N16-03117
ERR3363825	1st December 2014	Slovenia		2014-12-01	Tissue	Human	diseased			ERR3363825	ERX3388117	SAMEA5700100	ERS3503761	PRJEB32863	BR370-14
SRR5714050	2014	Canada		2014-01-01		Human			National Microbiology Laboratory (NML)	SRR5714050	SRX2934471	SAMN07255201	SRS2296797	PRJNA390933	N14-00871
SRR7614725	2017	France	Lille	2017-01-01	Blood	Human		female	Remi Le Guern	SRR7614725	SRX4479292	SAMN08733388	SRS3604286	PRJNA436343	KPL0.2
SRR5714053	2014	Canada		2014-01-01		Human			National Microbiology Laboratory (NML)	SRR5714053	SRX2934468	SAMN07255198	SRS2296795	PRJNA390933	N14-00854
SRR12072401	15th November 2016	Canada	Toronto	2016-11-15	Urine	Human			Hospital A7	SRR12072401	SRX8599958	SAMN15315373	SRS6890413	PRJNA640134	N20-00953
ERR314491	2011	United Kingdom		1800-01-01		Human				ERR314491	ERX287639	SAMEA2054931	ERS217966	PRJEB1271	AKPRH129822-sc-2013-02-28T11:32:39Z-1570806
SRR5385965	22nd October 2014	USA	Houston	2014-10-22	Urine	Human			Houston Methodist Hospital	SRR5385965	SRX2680991	SAMN06438709	SRS2078299	PRJNA376414	KPN1774
ERR1761465	2011	Germany		2011-01-01	Vaginal swab	Human				ERR1761465	ERX1827456	SAMEA29208418	ERS1477059	PRJEB18621	1095
SRR8306303	2017	Malaysia		2017-01-01						SRR8306303	SRX5120815	SAMN10252241	SRS4134217	PRJNA497260	Sentry-2017-1014809
SRR10444513	2nd February 2009	Canada	Ontario	2009-02-02	Urine	Human		male	University of Manitoba	SRR10444513	SRX7139257	SAMN12731945	SRS5647921	PRJNA564992	N16-03110
SRR10094527	42461	Pakistan		2016-04-01	Washroom sink in hospital intensive care unit	Environmental				SRR10094527	SRX6827029	SAMN10249165	SRS5369326	PRJNA497126	KP_343
SRR10094532	Mar 16	Pakistan		2016-03-01	bedside light switch in hospital intensive care unit	Environmental				SRR10094532	SRX6827024	SAMN10249038	SRS5369321	PRJNA497126	KP_310
SRR2724086	2010	Norway		2010-01-01	Ear secretion	Human			Norwegian National Advisory Unit on Detection of Antimicrobial Resistance	SRR2724086	SRX1354050	SAMN04158287	SRS1120695	PRJNA295003	K68-18
SRR10094531	Mar 16	Pakistan		2016-03-01	Alcohol foam dispenser in hospital intensive care unit	Environmental				SRR10094531	SRX6827025	SAMN10248982	SRS5369322	PRJNA497126	KP_317
SRR10094528	42461	Pakistan		2016-04-01	Washroom sink in hospital intensive care unit	Environmental				SRR10094528	SRX6827028	SAMN10249192	SRS5369325	PRJNA497126	KP_328
SRR6478764	15th March 2011	Australia	Sydney	2011-03-15		Human				SRR6478764	SRX3568625	SAMN08374155	SRS2839689	PRJNA430457	JIE2055
SRR10294873	18th February 2015	Oman		2015-02-18	Screening	Human		female	CPHL-Oman	SRR10294873	SRX7007895	SAMN13042065	SRS5529036	PRJNA544438	OM261
SRR8199529	2018	USA	Pittsburgh, Pennsylvania	2018-01-01	Urine	Human			University of Pittsburgh Medical Center	SRR8199529	SRX5018997	SAMN10435762	SRS4051859	PRJNA475751	KLP00223
SRR12072640	28th September 2016	Canada	Toronto	2016-09-28	Urine	Human			Hospital A7	SRR12072640	SRX8600177	SAMN15315374	SRS6890632	PRJNA640134	N18-04642
SRR10094526	42461	Pakistan		2016-04-01	Alcohol foam dispenser in hospital intensive care unit	Environmental				SRR10094526	SRX6827030	SAMN10248967	SRS5369327	PRJNA497126	KP_346
SRR10294887	10th February 2015	Oman		2015-02-10	Urine	Human		female	CPHL-Oman	SRR10294887	SRX7007881	SAMN13042052	SRS5529022	PRJNA544438	OM213
SRR8607448	18th February 2013	Greece	Athens	2013-02-18	Stool	Human			Hygeia General Hospital	SRR8607448	SRX5406887	SAMN04868721	SRS2978308	PRJNA307517	1_GR_13
SRR10294871	18th February 2015	Oman		2015-02-18	Screening	Human		female	CPHL-Oman	SRR10294871	SRX7007897	SAMN13042067	SRS5529038	PRJNA544438	OM263
SRR10294885	16th February 2015	Oman		2015-02-16	Respiratory	Human		female	CPHL-Oman	SRR10294885	SRX7007883	SAMN13042054	SRS5529024	PRJNA544438	OM231
SRR6478766		Australia	Sydney			Human				SRR6478766	SRX3568623	SAMN08374151	SRS2839686	PRJNA430457	JIE1462
SRR12072630	11th October 2016	Canada	Toronto	2016-10-11	Rectal swab	Human			Hospital A7	SRR12072630	SRX8600187	SAMN15315375	SRS6890642	PRJNA640134	N18-04643
SRR10294905	27th September 2015	Oman		2015-09-27	Wound	Human		male	CPHL-Oman	SRR10294905	SRX7007863	SAMN13042036	SRS5529004	PRJNA544438	OM1659
SRR6478765	15th March 2011	Australia	Sydney	2011-03-15		Human				SRR6478765	SRX3568624	SAMN08374154	SRS2839687	PRJNA430457	JIE2038
SRR8767539	2016	Australia	Brisbane	2016-01-01	CNS	Human				SRR8767539	SRX5557718	SAMN11230949	SRS4521537	PRJNA528347	CQS40
ERR3771787	2018	France		2018-01-01					France	ERR3771787	ERX3773536	SAMEA6427962	ERS4194167	PRJEB35890	sam_174D3
SRR8859438	2017	India		2017-01-01	Urine	Human			Enteric Lab, PGIMER, Chandigarh	SRR8859438	SRX5646931	SAMN11349297	SRS4592513	PRJNA530687	KP 16
SRR10850262	3rd September 2018	India	Lucknow	2018-09-03	Urine	Human		male	Suchanda Dey	SRR10850262	SRX7520805	SAMN11835687	SRS5960300	PRJNA598939	KP_SDL79
SRR2724087	2010	Norway		2010-01-01	Urine	Human			Norwegian National Advisory Unit on Detection of Antimicrobial Resistance	SRR2724087	SRX1354051	SAMN04158288	SRS1120694	PRJNA295003	K68-73
ERR3891064	8th March 2018	Saudi Arabia		2018-03-08	Human body sites or biosamples	Human	diseased			ERR3891064	ERX3901300	SAMEA6531327	ERS4295725	PRJEB36683	337
ERR3771728	2015	United Kingdom		2015-01-01					United Kingdom	ERR3771728	ERX3773477	SAMEA6427893	ERS4194099	PRJEB35890	sam_H154900673
SRR9734546	2014	Australia		2014-01-01		Human				SRR9734546	SRX6491829	SAMN12342896	SRS5140429	PRJNA529744	AUSMDU00003573
ERR3600995	21st October 2014	Slovenia		2014-10-21	Rectal swab	Human	diseased			ERR3600995	ERX3596789	SAMEA6087994	ERS3888400	PRJEB32863	BR319-14
ERR2695858	2017	Nigeria		2017-01-01						ERR2695858	ERX2710300	SAMEA4785008	ERS2604946	PRJEB27707	L396
ERR3063471	3rd March 2016	Spain		2016-03-03	Human	Human	diseased			ERR3063471	ERX3136255	SAMEA5226303	ERS3033749	PRJEB30771	MPVK7647_S67
SRR5093760		USA	Ohio			Human				SRR5093760	SRX2410584	SAMN05956151	SRS1848789	PRJNA339843	GCID_KLEBC_00111
SRR8767567	2015	Australia	Brisbane	2015-01-01	Screening swab	Human				SRR8767567	SRX5557690	SAMN11230921	SRS4521509	PRJNA528347	CQS13
SRR3051253	10th June 2011	United Kingdom	Oxford	2011-06-10	Blood	Human			Microbiology laboratory, John Radcliffe Hospital, Oxford	SRR3051253	SRX1499815	SAMN04357421	SRS1220997	PRJNA306133	C00026629
SRR9644500	Dec 18	United Kingdom	Hospital in South East England	2018-12-01	Urine	Human			hospital in south East England	SRR9644500	SRX6406316	SAMN12216749	SRS5064096	PRJNA483246	Kpv_ST147_SE1_2
SRR10444515	2nd January 2008	Canada	Ontario	2008-01-02	Urine	Human		female	University of Manitoba	SRR10444515	SRX7139255	SAMN12731938	SRS5647919	PRJNA564992	N16-03103
ERR3771795	2019	France		2019-01-01					France	ERR3771795	ERX3773544	SAMEA6427971	ERS4194176	PRJEB35890	sam_206I3
ERR3891010	13th January 2018	Saudi Arabia		2018-01-13	Human body sites or biosamples	Human	diseased			ERR3891010	ERX3901246	SAMEA6531273	ERS4295671	PRJEB36683	169
DRR065590	2010	Greece		2010-01-01		Human				DRR065590	DRX059735	SAMD00055744	DRS040025	PRJDB4948	SAMD00055744
SRR3051155	29th September 2008	United Kingdom	Oxford	2008-09-29	Blood	Human			Microbiology laboratory, John Radcliffe Hospital, Oxford	SRR3051155	SRX1499717	SAMN04357324	SRS1221095	PRJNA306133	C00026468
SRR8916344	28th November 2016	Thailand		2016-11-28	Stool	Human				SRR8916344	SRX5697678	SAMN11399329	SRS4636884	PRJNA532291	4_biosam
SRR9734814	2013	Australia		2013-01-01		Human				SRR9734814	SRX6491561	SAMN12342808	SRS5140161	PRJNA529744	AUSMDU00026929
ERR3771796	2019	France		2019-01-01					France	ERR3771796	ERX3773545	SAMEA6427974	ERS4194179	PRJEB35890	sam_210A8
SRR5884793	Dec 14	Canada	BC	2014-12-01	Urine	Human			BC Centre for Disease Control	SRR5884793	SRX3050817	SAMN07312483	SRS2397402	PRJNA231221	FDAARGOS_439
ERR349777	2012	Nepal		2012-01-01	Sputum	Human	Diseased			ERR349777	ERX322613	SAMEA2072928	ERS249040	PRJEB1800	170-sc-2013-05-22T14:17:25Z-1635003
SRR8885606		Egypt	Tanta			Human				SRR8885606	SRX5671333	SAMN11388469	SRS4614165	PRJNA508510	GCID_CRE_0132
SRR9734774	2012	Australia		2012-01-01		Human				SRR9734774	SRX6491601	SAMN12342923	SRS5140201	PRJNA529744	AUSMDU00003584
ERR3891056	28th February 2018	Saudi Arabia		2018-02-28	Human body sites or biosamples	Human	diseased			ERR3891056	ERX3901292	SAMEA6531319	ERS4295717	PRJEB36683	336
SRR8859432	2017	India		2017-01-01	Urine	Human			Enteric Lab, PGIMER, Chandigarh	SRR8859432	SRX5646937	SAMN11349306	SRS4592519	PRJNA530687	KP 27
SRR10506357	1st March 2016	Canada	Nova Scotia	2016-03-01	Blood	Human		female	University of Manitoba	SRR10506357	SRX7195295	SAMN12732018	SRS5701069	PRJNA564992	N17-00959
SRR5513517	8th May 2013	Nigeria		2013-05-08	Blood	Human			Stephen Obaro	SRR5513517	SRX2787434	SAMN05960907	SRS2169186	PRJNA351846	GCID_KLEB_00043
ERR2796969	2014	Switzerland		2014-01-01	Hospital	Human	diseased		University Basel Hospital	ERR2796969	ERX2805988	SAMEA4916091	ERS2735143	PRJEB28660	kpneu032
ERR3063478	20th April 2016	Spain		2016-04-20	Human	Human	diseased			ERR3063478	ERX3136262	SAMEA5226310	ERS3033756	PRJEB30771	MPVK7913_S32
DRR065586	2009	Greece		2009-01-01		Human				DRR065586	DRX059731	SAMD00055740	DRS040021	PRJDB4948	SAMD00055740
ERR3600994	4th November 2014	Slovenia		2014-11-04	Rectal swab	Human	diseased			ERR3600994	ERX3596788	SAMEA6087993	ERS3888399	PRJEB32863	BR328-14
SRR3928955	26th September 2012	USA	Colorado	2012-09-26	Rectal	Human			CDC	SRR3928955	SRX1958618	SAMN05388966	SRS1569037	PRJNA328506	DHQP1300093
ERR3063467	18th January 2015	Spain		2015-01-18	Human	Human	diseased			ERR3063467	ERX3136251	SAMEA5226299	ERS3033745	PRJEB30771	MPVK6963_S61
SRR10127118	2017	Australia		2017-01-01		Human				SRR10127118	SRX6855530	SAMN12768875	SRS5393711	PRJNA565795	AUSMDU00008003
SRR5886493	1st January 2008	Ireland		2008-01-01		Human				SRR5886493	SRX3052407	SAMN07431321	SRS2398829	PRJNA396729	CFS0363
SRR10058605	42583	Italy	Florence	2016-08-01	Rectal swab	Human			Don Carlo Gnocchi Foundation, Italy	SRR10058605	SRX6792500	SAMN08399056	SRS5345506	PRJNA431724	DG7163
ERR2695860	2017	Nigeria		2017-01-01						ERR2695860	ERX2710302	SAMEA4785010	ERS2604948	PRJEB27707	L398
DRR065619	2012	Greece		2012-01-01		Human				DRR065619	DRX059764	SAMD00055773	DRS040054	PRJDB4948	SAMD00055773
SRR5386036	8th October 2014	USA	Houston	2014-10-08	Urine	Human			Houston Methodist Hospital	SRR5386036	SRX2681062	SAMN06438655	SRS2078370	PRJNA376414	KPN1712
ERR3162598	2017	India		2017-01-01	Blood	Human	diseased			ERR3162598	ERX3190682	SAMEA5232562	ERS3039989	PRJEB30913	BA356
SRR3928961	26th September 2012	USA	Colorado	2012-09-26	Rectal	Human			CDC	SRR3928961	SRX1958625	SAMN05388970	SRS1569042	PRJNA328506	DHQP1300087
SRR8885600		Egypt	Tanta			Human				SRR8885600	SRX5671327	SAMN11388463	SRS4614159	PRJNA508510	GCID_CRE_0123
ERR257685	2011	United Kingdom		1800-01-01		Human				ERR257685	ERX232219	SAMEA1712991	ERS217767	PRJEB1271	AKPRH125171-sc-2013-02-28T11:24:38Z-1530013
SRR6478769		Australia	Sydney			Human				SRR6478769	SRX3568620	SAMN08374152	SRS2839683	PRJNA430457	JIE1474
SRR2724093	2012	Norway		2012-01-01	Thigh tissue	Human			Norwegian National Advisory Unit on Detection of Antimicrobial Resistance	SRR2724093	SRX1354057	SAMN04158293	SRS1120705	PRJNA295003	50580255
SRR5093762		USA	Ohio			Human				SRR5093762	SRX2410586	SAMN05956152	SRS1848791	PRJNA339843	GCID_KLEBC_00112
ERR3772325	2016	Netherlands		2016-01-01					The Netherlands	ERR3772325	ERX3774074	SAMEA6428142	ERS4194347	PRJEB35890	sam_2016-169
SRR5931298	30th October 2014	Australia	Victoria	2014-10-30	Urine	Human			Microbiological Diagnostic Unit Public Health Laboratory	SRR5931298	SRX3091676	SAMN07503104	SRS2429039	PRJNA397262	AUSMDU00003569
SRR10899220	12th September 2016	Austria		2016-09-12	Swab	Equine			Igor Loncaric	SRR10899220	SRX7568047	SAMN13836074	SRS6004179	PRJNA600879	2742
ERR3081538	19th May 2016	Spain		2016-05-19	Human	Human	diseased			ERR3081538	ERX3142381	SAMEA5232642	ERS3040069	PRJEB30771	MPVK8071_S31
SRR3928960	26th September 2012	USA	Colorado	2012-09-26	Rectal	Human			CDC	SRR3928960	SRX1958624	SAMN05388969	SRS1569041	PRJNA328506	DHQP1300088
SRR8599902	8th April 2014	Russia	Moscow	2014-04-08	Subclavian catheter	Human				SRR8599902	SRX5399910	SAMN10979294	SRS4386744	PRJNA269675	2019 Sample 173
SRR10442769	5th January 2008	Canada	Ontario	2008-01-05	Urine	Human		male	University of Manitoba	SRR10442769	SRX7137519	SAMN12731937	SRS5646190	PRJNA564992	N16-03102
ERR3771784	2018	France		2018-01-01					France	ERR3771784	ERX3773533	SAMEA6427959	ERS4194164	PRJEB35890	sam_160E4
SRR6958795	42522	China	Sichuan, Chengdu	2016-06-01		Human				SRR6958795	SRX3901743	SAMN06671966	SRS3138948	PRJNA353728	Klebsiella pneumoniae strain WCHKP2005
SRR9208905	41730	Russia	Moscow	2014-04-01	Aspirate	Human				SRR9208905	SRX5979919	SAMN11878539	SRS4885555	PRJNA269675	2019 Sample 196
ERR3772338	2019	Netherlands		2019-01-01					The Netherlands	ERR3772338	ERX3774087	SAMEA6428158	ERS4194363	PRJEB35890	sam_2019-639
ERR3891130	13th May 2018	Saudi Arabia		2018-05-13	Human body sites or biosamples	Human	diseased			ERR3891130	ERX3901366	SAMEA6531393	ERS4295791	PRJEB36683	466
SRR9734791	2016	Australia		2016-01-01		Human				SRR9734791	SRX6491584	SAMN12343065	SRS5140184	PRJNA529744	AUSMDU00005310
SRR8916519	19th December 2016	Thailand		2016-12-19	Stool	Human				SRR8916519	SRX5697853	SAMN11399451	SRS4637060	PRJNA532291	116_biosam
ERR3771782	2019	Belgium		2019-01-01					Berlgium	ERR3771782	ERX3773531	SAMEA6427957	ERS4194162	PRJEB35890	sam_CNR20190222
SRR3928958	26th September 2012	USA	Colorado	2012-09-26	Rectal	Human			CDC	SRR3928958	SRX1958619	SAMN05388967	SRS1569038	PRJNA328506	DHQP1300091
SRR5385954	19th October 2014	USA	Houston	2014-10-19	Blood	Human			Houston Methodist Hospital	SRR5385954	SRX2680980	SAMN06438720	SRS2078288	PRJNA376414	KPN1786
SRR8767569	2015	Australia	Brisbane	2015-01-01	Screening swab	Human				SRR8767569	SRX5557688	SAMN11230919	SRS4521507	PRJNA528347	CQS11
SRR12072639	10th April 2015	Canada	Toronto	2015-04-10	Blood	Human			Hospital A8	SRR12072639	SRX8600178	SAMN15315383	SRS6890633	PRJNA640134	N18-04625
SRR8916522	15th August 2017	Thailand		2017-08-15	Stool	Human				SRR8916522	SRX5697856	SAMN11399444	SRS4637062	PRJNA532291	123_biosam
ERR3771731	2016	United Kingdom		2016-01-01					United Kingdom	ERR3771731	ERX3773480	SAMEA6427896	ERS4194102	PRJEB35890	sam_H160740701
SRR5513502	31st January 2014	Nigeria		2014-01-31	Blood	Human			Stephen Obaro	SRR5513502	SRX2787419	SAMN05960948	SRS2169177	PRJNA351846	GCID_KLEB_00084
SRR5386282	18th June 2012	USA	Houston	2012-06-18	Respiratory	Human			Houston Methodist Hospital	SRR5386282	SRX2681307	SAMN06437323	SRS2078614	PRJNA376414	KPN323
SRR8916523	8th August 2017	Thailand		2017-08-08	Stool	Human				SRR8916523	SRX5697857	SAMN11399450	SRS4637064	PRJNA532291	117_biosam
SRR8859435	2017	India		2017-01-01	Urine	Human			Enteric Lab, PGIMER, Chandigarh	SRR8859435	SRX5646934	SAMN11349292	SRS4592516	PRJNA530687	KP 7
ERR3772332	2018	Netherlands		2018-01-01					The Netherlands	ERR3772332	ERX3774081	SAMEA6428152	ERS4194357	PRJEB35890	sam_2018-250
SRR8885609		Egypt	Tanta			Human				SRR8885609	SRX5671336	SAMN11388471	SRS4614168	PRJNA508510	GCID_CRE_0134
SRR8885599		Egypt	Tanta			Human				SRR8885599	SRX5671326	SAMN11388461	SRS4614158	PRJNA508510	GCID_CRE_0121
ERR3063444	17th March 2015	Spain		2015-03-17	Human	Human	diseased			ERR3063444	ERX3136228	SAMEA5226276	ERS3033722	PRJEB30771	K6527
ERR3771730	2015	United Kingdom		2015-01-01					United Kingdom	ERR3771730	ERX3773479	SAMEA6427895	ERS4194101	PRJEB35890	sam_H152700648
ERR3771777	2016	Denmark		2016-01-01					Denmark	ERR3771777	ERX3773526	SAMEA6427952	ERS4194157	PRJEB35890	sam_CPO20160073
SRR8054596	2017	USA	Baltimore	2017-01-01	Patient fluids	Human			Johns Hopkins Hospital	SRR8054596	SRX4884129	SAMN10241271	SRS3932934	PRJNA496461	KLPN_44
SRR8859434	2017	India		2017-01-01	Urine	Human			Enteric Lab, PGIMER, Chandigarh	SRR8859434	SRX5646935	SAMN11349293	SRS4592517	PRJNA530687	KP 9
SRR3928959	26th September 2012	USA	Colorado	2012-09-26	Rectal	Human			CDC	SRR3928959	SRX1958622	SAMN05388968	SRS1569039	PRJNA328506	DHQP1300090
SRR8885603		Egypt	Tanta			Human				SRR8885603	SRX5671330	SAMN11388465	SRS4614162	PRJNA508510	GCID_CRE_0126
DRR198057	2017	Myanmar	Yangon	2017-01-01		Human				DRR198057	DRX188474	SAMD00193218	DRS113754	PRJDB8975	SAMD00193218
SRR5714059	2011	Canada		2011-01-01		Human			National Microbiology Laboratory (NML)	SRR5714059	SRX2934462	SAMN07255196	SRS2296788	PRJNA390933	N11-02568
SRR1561362	2010	USA	Washington	2010-01-01		Human				SRR1561362	SRX689716	SAMN02927872	SRS692247	PRJNA252957	US-WA-2010
ERR1761464	2010	Germany		2010-01-01	Pharyngeal swab	Human				ERR1761464	ERX1827455	SAMEA29207668	ERS1477058	PRJEB18621	1094
SRR3221676	29th April 2013	USA	Illinois	2013-04-29	Trachael aspirate	Human			IL State Health Department	SRR3221676	SRX1628509	SAMN04448231	SRS1336151	PRJNA296771	DHQP1301348
SRR6480140	5th July 2015	Russia	Saint-Petersburg	2015-07-05	Blood	Human			PRCCID	SRR6480140	SRX3570013	SAMN08359329	SRS2841019	PRJNA429779	kpn1415
DRR178398	2018	Japan		2018-01-01		Human				DRR178398	DRX168924	SAMD00171470	DRS115596	PRJDB8311	SAMD00171470
ERR1761489	2011	Germany		2011-01-01	Sputum	Human				ERR1761489	ERX1827480	SAMEA29226418	ERS1477083	PRJEB18621	1119
DRR065581	2008	Greece		2008-01-01		Human				DRR065581	DRX059726	SAMD00055735	DRS040016	PRJDB4948	SAMD00055735
SRR8916521	15th August 2017	Thailand		2017-08-15	Stool	Human				SRR8916521	SRX5697855	SAMN11399445	SRS4637063	PRJNA532291	122_biosam
SRR11675972	23rd February 2017	Canada	Manitoba	2017-02-23	Respiratory	Human		male	University of Manitoba	SRR11675972	SRX8236904	SAMN12732034	SRS6588020	PRJNA564992	N19-01336
DRR125067	26th July 2016	Japan	Osaka	2016-07-26		Human				DRR125067	DRX117870	SAMD00112597	DRS060452	PRJDB6565	SAMD00112597
SRR6037655	20th January 2012	Sweden	Gothenburg	2012-01-20	Urine	Human			Clinical Microbiology Laboratory, Sahlgrenska University Hospital	SRR6037655	SRX3185866	SAMN07602587	SRS2514206	PRJNA401330	A3_Kpn
SRR6480137	15th September 2016	Russia	Saint-Petersburg	2016-09-15	Pus	Human			PRCCID	SRR6480137	SRX3570016	SAMN08359330	SRS2841022	PRJNA429779	kpn1460
DRR065654	2012	Greece		2012-01-01		Human				DRR065654	DRX059799	SAMD00055808	DRS040089	PRJDB4948	SAMD00055808
SRR9734552	2014	Australia		2014-01-01		Human				SRR9734552	SRX6491823	SAMN12342890	SRS5140423	PRJNA529744	AUSMDU00003569
SRR5714041	2013	Canada		2013-01-01		Human			National Microbiology Laboratory (NML)	SRR5714041	SRX2934480	SAMN07255197	SRS2296806	PRJNA390933	N13-00850
SRR5931304	9th December 2014	Australia	Victoria	2014-12-09	Urine	Human			Microbiological Diagnostic Unit Public Health Laboratory	SRR5931304	SRX3091670	SAMN07503106	SRS2429034	PRJNA397262	AUSMDU00003573
SRR6480141	4th March 2016	Russia	Saint-Petersburg	2016-03-04	Rectal	Human			PRCCID	SRR6480141	SRX3570012	SAMN08359328	SRS2841018	PRJNA429779	kpn1288
ERR2695854	2017	Nigeria		2017-01-01						ERR2695854	ERX2710297	SAMEA4785005	ERS2604943	PRJEB27707	L358
SRR6480142	19th December 2012	Russia	Saint-Petersburg	2012-12-19	Biopsy	Human			PRCCID	SRR6480142	SRX3570011	SAMN08359271	SRS2841017	PRJNA429779	kpn714

## Sheet: Supplementary_Table_5
ST258 Global Metadata
NAME	DATE	COUNTRY	CITY/REGION	COLLECTION DATE	ISOLATION SOURCE	HOST	HOST STATUS	HOST SEX	COLLECTED BY	RUN ACCESSION	EXPERIMENT ACCESSION	SAMPLE ACCESSION	SECONDARY SAMPLE ACCESSION	STUDY ACCESSION	ALTERNATIVE SAMPLE NAME 1	ALTERNATIVE SAMPLE NAME 2
ERR4795585	2017	Colombia	AtlÃ¡ntico			Human				ERR4795585	ERX4665355	SAMEA6375636	ERS4141729	PRJEB29742	G18001166	GMR-RA 731.17
ERR4795388	2013	Colombia	Antioquia		Blood	Human				ERR4795388	ERX4665158	SAMEA5855732	ERS3644252	PRJEB29742	G18000023	RB 163
ERR4795499	2013	Colombia	Antioquia			Human				ERR4795499	ERX4665269	SAMEA5976655	ERS3779490	PRJEB29742	G18000087	RB 228
ERR4795528	2015	Colombia	Casanare		Catheter	Human				ERR4795528	ERX4665298	SAMEA5976593	ERS3779428	PRJEB29742	G18000811	GMR-RA 906
ERR4795760	2016	Colombia	BoyacÃ¡		Urine	Human				ERR4795760	ERX4665530	SAMEA6375584	ERS4141677	PRJEB29742	G18000985	GMR-RA 560.16
ERR4795506	2014	Colombia	Cauca		Blood	Human				ERR4795506	ERX4665276	SAMEA5976638	ERS3779473	PRJEB29742	G18000463	RB 1206
ERR4795420	2017	Colombia	QuindÃ­o		Urine	Human				ERR4795420	ERX4665190	SAMEA5855716	ERS3644236	PRJEB29742	G18001121	GMR-RA 559.17
ERR4795498	2013	Colombia	Antioquia			Human				ERR4795498	ERX4665268	SAMEA5976653	ERS3779488	PRJEB29742	G18000085	RB 226
ERR4795866	2017	Colombia	QuindÃ­o		Urine	Human				ERR4795866	ERX4665636	SAMEA6425181	ERS4191392	PRJEB29742	G18001081	GMR-RA 393.17
ERR4795868	2013	Colombia	Antioquia		Blood	Human				ERR4795868	ERX4665638	SAMEA6425507	ERS4191718	PRJEB29742	G18000021	RB 161
ERR4795541	2016	Colombia	BoyacÃ¡		Abdominal fluid	Human				ERR4795541	ERX4665311	SAMEA5976611	ERS3779446	PRJEB29742	G18000879	GMR-RA 93.16
ERR4795647	2013	Colombia	BoyacÃ¡		Urine	Human				ERR4795647	ERX4665417	SAMEA6375385	ERS4141479	PRJEB29742	G18000277	RB 813
ERR4795503	2013	Colombia	Cauca			Human				ERR4795503	ERX4665273	SAMEA5976658	ERS3779493	PRJEB29742	G18000113	RB 256
ERR4795737	2014	Colombia	QuindÃ­o		Urine	Human				ERR4795737	ERX4665507	SAMEA6375450	ERS4141543	PRJEB29742	G18000481	RB 1252
ERR4635261	1st September 2017	Philippines	Baguio City
ERR4635239	2nd March 2016	Philippines	Zamboanga City
ERR4795387	2013	Colombia	Antioquia		Blood	Human				ERR4795387	ERX4665157	SAMEA5855730	ERS3644250	PRJEB29742	G18000020	RB 160
ERR4795537	2016	Colombia	Meta		Urine	Human				ERR4795537	ERX4665307	SAMEA5976607	ERS3779442	PRJEB29742	G18000869	GMR-RA 67.16
ERR4795740	2016	Colombia	Cauca			Human				ERR4795740	ERX4665510	SAMEA6375567	ERS4141660	PRJEB29742	G18000961	GMR-RA 477.16
ERR4795492	2015	Colombia	BoyacÃ¡		Secretion	Human				ERR4795492	ERX4665262	SAMEA5855674	ERS3644194	PRJEB29742	G18000769	GMR - RA 650
ERR4795875	2016	Colombia	Meta		Blood	Human				ERR4795875	ERX4665645	SAMEA6425515	ERS4191726	PRJEB29742	G18000859	GMR-RA 38.16
ERR4795602	2014	Colombia	Cauca		Urine	Human				ERR4795602	ERX4665372	SAMEA6375483	ERS4141576	PRJEB29742	G18000606	RB 1532
SRR1166996	2010	USA	Mid Atlantic	2010-01-01		Human				SRR1166996	SRX469186	SAMN02631049	SRS556506	PRJNA237670	1798
SRR3185095	20th December 2012	Honduras		2012-12-20	Respiratory	Human			United States Army	SRR3185095	SRX1598356	SAMN04514121	SRS1308341	PRJNA312972	MRSN14213
SRR1561312	2009	USA	Georgia	2009-01-01		Human				SRR1561312	SRX689666	SAMN02927822	SRS692197	PRJNA252957	US-GA-2009d
SRR1166994	2010	USA	Mid Atlantic	2010-01-01		Human				SRR1166994	SRX469184	SAMN02631047	SRS556504	PRJNA237670	1796
SRR11472895	2017	USA	Alaska	2017-01-01	Urine	Human			Alaska Department of Health and Social Services	SRR11472895	SRX8049127	SAMN14530250	SRS6420368	PRJNA622828	KPC1715200133
SRR1166992	2009	USA	Mid Atlantic	2009-01-01		Human				SRR1166992	SRX469182	SAMN02631045	SRS556502	PRJNA237670	1794
SRR8471365	2017	China	Sichuan	2017-01-01	Blood	Human			CACRECC	SRR8471365	SRX5277076	SAMN10583477	SRS4277194	PRJNA354234	Kp2588
SRR1167019	2012	Canada		2012-01-01		Human				SRR1167019	SRX469209	SAMN02631072	SRS556528	PRJNA237670	1822
SRR1561301	2007	USA	Colorado	2007-01-01		Human				SRR1561301	SRX689655	SAMN02927811	SRS692186	PRJNA252957	US-CO-2007
SRR1166997	2010	USA	Mid Atlantic	2010-01-01		Human				SRR1166997	SRX469187	SAMN02631050	SRS556507	PRJNA237670	1800
SRR1167020	2012	Canada		2012-01-01		Human				SRR1167020	SRX469210	SAMN02631073	SRS556530	PRJNA237670	1823
SRR1166995	2010	USA	Mid Atlantic	2010-01-01		Human				SRR1166995	SRX469185	SAMN02631048	SRS556505	PRJNA237670	1797
SRR10116371	2015	USA	CA	2015-01-01	Urine	Human			University of Pennsylvania	SRR10116371	SRX6846083	SAMN12745701	SRS5385341	PRJNA415194	PCMP_H269
SRR2915816	2015	USA	Calif	2015-01-01	Rectal swab	Human			Centers for Disease Control and Prevention	SRR2915816	SRX1430599	SAMN04102424	SRS1161396	PRJNA296699	KPC-3015147841
SRR10116374	2015	USA	CA	2015-01-01	Urine	Human			University of Pennsylvania	SRR10116374	SRX6846080	SAMN12745698	SRS5385338	PRJNA415194	PCMP_H266
SRR10116654	2015	USA	FL	2015-01-01	Resp	Human			University of Pennsylvania	SRR10116654	SRX6846145	SAMN12745757	SRS5385403	PRJNA415194	PCMP_H326
SRR2550662	2015	USA	Utah	2015-01-01	Sputum	Human			CDC	SRR2550662	SRX1301696	SAMN04112890	SRS1097881	PRJNA297024	DHQP20151302
SRR2724078	2007	Norway		2007-01-01	Expectorate	Human			Norwegian National Advisory Unit on Detection of Antimicrobial Resistance	SRR2724078	SRX1354042	SAMN04158272	SRS1120701	PRJNA295003	K47-25
SRR10116492	2014	USA	FL	2014-01-01	Urine	Human			University of Pennsylvania	SRR10116492	SRX6845962	SAMN12745592	SRS5385220	PRJNA415194	PCMP_H156
SRR7624361	42767	USA	Milwaukee	2017-02-01	Sink	Environmental			Froedtert Hospital	SRR7624361	SRX4488260	SAMN09694010	SRS3612037	PRJNA482007	51S1B1
SRR2915820	2015	USA	Calif	2015-01-01	Rectal swab	Human			Centers for Disease Control and Prevention	SRR2915820	SRX1430603	SAMN04102428	SRS1161392	PRJNA296699	KPC-3015147847
SRR10116464	2014	USA	TX	2014-01-01	Blood	Human			University of Pennsylvania	SRR10116464	SRX6845990	SAMN12745465	SRS5385248	PRJNA415194	PCMP_H19
SRR10116399	2015	USA	TX	2015-01-01	Urine	Human			University of Pennsylvania	SRR10116399	SRX6846055	SAMN12745676	SRS5385313	PRJNA415194	PCMP_H242
SRR2724085	2010	Norway		2010-01-01	Urine	Human			Norwegian National Advisory Unit on Detection of Antimicrobial Resistance	SRR2724085	SRX1354049	SAMN04158286	SRS1120696	PRJNA295003	K67-17
SRR2550679	2015	USA	Utah	2015-01-01	Stool	Human			CDC	SRR2550679	SRX1301714	SAMN04112918	SRS1097982	PRJNA297024	DHQP20151305
SRR10116542	2014	USA	KY	2014-01-01	Urine	Human			University of Pennsylvania	SRR10116542	SRX6845912	SAMN12745449	SRS5385170	PRJNA415194	PCMP_H2
SRR10116373	2015	USA	CA	2015-01-01	Urine	Human			University of Pennsylvania	SRR10116373	SRX6846081	SAMN12745699	SRS5385339	PRJNA415194	PCMP_H267
SRR2724083	2010	Norway		2010-01-01	Rectal swab	Human			Norwegian National Advisory Unit on Detection of Antimicrobial Resistance	SRR2724083	SRX1354047	SAMN04158284	SRS1120698	PRJNA295003	K66-73
SRR10116395	2015	USA	TX	2015-01-01	Urine	Human			University of Pennsylvania	SRR10116395	SRX6846059	SAMN12745679	SRS5385317	PRJNA415194	PCMP_H246
SRR2915818	2015	USA	Calif	2015-01-01	Rectal swab	Human			Centers for Disease Control and Prevention	SRR2915818	SRX1430601	SAMN04102426	SRS1161394	PRJNA296699	KPC-3015147843
ERR1840995	2016	Ireland		2016-01-01	Human	Human				ERR1840995	ERX1902972	SAMEA92017168	ERS1560804	PRJEB19229	ME160652
SRR10116735	2014	USA	FL	2014-01-01	Resp	Human			University of Pennsylvania	SRR10116735	SRX6846350	SAMN12745529	SRS5385608	PRJNA415194	PCMP_H91
SRR2724082	2010	Norway		2010-01-01	Expectorate	Human			Norwegian National Advisory Unit on Detection of Antimicrobial Resistance	SRR2724082	SRX1354046	SAMN04158283	SRS1120699	PRJNA295003	K66-62
SRR2915817	2015	USA	Calif	2015-01-01	Rectal swab	Human			Centers for Disease Control and Prevention	SRR2915817	SRX1430600	SAMN04102425	SRS1161395	PRJNA296699	KPC-3015147842
SRR2550690	2015	USA	Utah	2015-01-01	Stool	Human			CDC	SRR2550690	SRX1301724	SAMN04112938	SRS1097989	PRJNA297024	DHQP20151307
SRR10116372	2015	USA	CA	2015-01-01	Resp	Human			University of Pennsylvania	SRR10116372	SRX6846082	SAMN12745700	SRS5385340	PRJNA415194	PCMP_H268
SRR2915819	2015	USA	Calif	2015-01-01	Rectal swab	Human			Centers for Disease Control and Prevention	SRR2915819	SRX1430602	SAMN04102427	SRS1161393	PRJNA296699	KPC-3015147846
ERR1815069	2016	Ireland		2016-01-01	Human	Human				ERR1815069	ERX1877606	SAMEA70598668	ERS1532246	PRJEB19229	ME160403
SRR10116543	2014	USA	FL	2014-01-01	Urine	Human			University of Pennsylvania	SRR10116543	SRX6845911	SAMN12745448	SRS5385169	PRJNA415194	PCMP_H1
SRR7624354	42767	USA	Milwaukee	2017-02-01	Stool	Human			Froedtert Hospital	SRR7624354	SRX4488267	SAMN09694011	SRS3612044	PRJNA482007	51S1B5
ERR1815070	2016	Ireland		2016-01-01	Human	Human				ERR1815070	ERX1877607	SAMEA70599418	ERS1532247	PRJEB19229	ME160492
SRR10116376	2015	USA	CA	2015-01-01	Resp	Human			University of Pennsylvania	SRR10116376	SRX6846078	SAMN12745697	SRS5385336	PRJNA415194	PCMP_H265
SRR7624362	42736	USA	Milwaukee	2017-01-01	Stool	Human			Froedtert Hospital	SRR7624362	SRX4488259	SAMN09694009	SRS3612036	PRJNA482007	51S1B2
SRR2550678	2015	USA	Utah	2015-01-01	Stool	Human			CDC	SRR2550678	SRX1301712	SAMN04112906	SRS1097897	PRJNA297024	DHQP20151304
SRR10116505	2014	USA	FL	2014-01-01	Resp	Human			University of Pennsylvania	SRR10116505	SRX6845949	SAMN12745580	SRS5385207	PRJNA415194	PCMP_H144
SRR5385415	15th January 2013	USA	Houston	2013-01-15	Blood	Human			Houston Methodist Hospital	SRR5385415	SRX2680440	SAMN06437568	SRS2077748	PRJNA376414	KPN616
SRR1561330	2005	USA	New Jersey	2005-01-01		Human				SRR1561330	SRX689684	SAMN02927840	SRS692215	PRJNA252957	US-NJ-2005
SRR11472896	2017	USA	Alaska	2017-01-01	Urine	Human			Alaska Department of Health and Social Services	SRR11472896	SRX8049126	SAMN14530249	SRS6420367	PRJNA622828	KPC1709400028
SRR2550685	2015	USA	Utah	2015-01-01	Stool	Human			CDC	SRR2550685	SRX1301720	SAMN04112929	SRS1097987	PRJNA297024	DHQP20151306
SRR8796522	2012	Australia	New South Wales	2012-01-01		Human			Jonathan Iredell	SRR8796522	SRX5585371	SAMN11268275	SRS4546749	PRJNA529495	JIE2733
ERR2118038	2017	Ireland		2017-01-01	Human	Human				ERR2118038	ERX2174896	SAMEA104289869	ERS1914847	PRJEB19229	ME170160J
SRR5385410	21st January 2013	USA	Houston	2013-01-21	Respiratory	Human			Houston Methodist Hospital	SRR5385410	SRX2680435	SAMN06437573	SRS2077743	PRJNA376414	KPN621
SRR1159345	2013	USA		2013-01-01	Urine	Human				SRR1159345	SRX463227	SAMN02581344	SRS551975	PRJNA234211	Klebsiella pneumoniae CHS 42
ERR314421	2012	United Kingdom		1800-01-01		Human				ERR314421	ERX287569	SAMEA2054032	ERS217896	PRJEB1271	AKPRH120896-sc-2013-02-28T11:31:17Z-1530144
SRR5931291	30th October 2016	Australia	Victoria	2016-10-30	Rectal swab	Human			Microbiological Diagnostic Unit Public Health Laboratory	SRR5931291	SRX3091683	SAMN07503175	SRS2429046	PRJNA397262	AUSMDU00005518
SRR7049917	2017	Serbia		2017-01-01		Human				SRR7049917	SRX3981397	SAMN08895711	SRS3206236	PRJNA449293	1707135
SRR4198683	2013	Israel		2013-01-01		Human				SRR4198683	SRX2147471	SAMN05751345	SRS1678652	PRJNA341927	KP1981
ERR1878492	2015	United Kingdom		2015-01-01	Sewage	Environmental				ERR1878492	ERX1939017	SAMEA4370535	ERS1281984	PRJEB19918	69dac700-5557-11e6-9a3d-3c4a9275d6c8
SRR1561293	2006	USA	Arizona	2006-01-01		Human				SRR1561293	SRX689647	SAMN02927803	SRS692177	PRJNA252957	US-AZ-2006a
SRR1561219	2009	Finland		2009-01-01		Human				SRR1561219	SRX689573	SAMN02927729	SRS692104	PRJNA252957	Finland-2009a
SRR1561308	2007	USA	Georgia	2007-01-01		Human				SRR1561308	SRX689662	SAMN02927818	SRS692193	PRJNA252957	US-GA-2007
SRR1166973	2009	Canada		2009-01-01	Wound	Human				SRR1166973	SRX469163	SAMN02631026	SRS556483	PRJNA237670	1775
SRR8796530	2015	Australia	New South Wales	2015-01-01		Human			Jonathan Iredell	SRR8796530	SRX5585363	SAMN11268289	SRS4546741	PRJNA529495	JIE4660
SRR1561276	2008	Poland		2008-01-01		Human				SRR1561276	SRX689630	SAMN02927786	SRS692161	PRJNA252957	Poland-2008
SRR1561334	2007	USA	New Mexico	2007-01-01		Human				SRR1561334	SRX689688	SAMN02927844	SRS692219	PRJNA252957	US-NM-2007
ERR3518883	1st August 2018	Brazil		2018-08-01		Human			OtÃ¡vio Hallal Ferreira Raro	ERR3518883	ERX3538230	SAMEA5951301	ERS3739785	PRJEB34380	134
SRR5467442	2015	USA		2015-01-01	Blood	Human			David van Duin	SRR5467442	SRX2752797	SAMN06812635	SRS2138260	PRJNA339843	GCID_KLEBC_00300_biosam
DRR061407	2012	USA		2012-01-01		Human				DRR061407	DRX055651	SAMD00052603	DRS032392	PRJDB4867	DRS032392
SRR1561246	2009	Italy		2009-01-01		Human				SRR1561246	SRX689600	SAMN02927756	SRS692131	PRJNA252957	Italy-Palermo-2009b
SRR4198704	2011	Israel		2011-01-01		Human				SRR4198704	SRX2147491	SAMN05751244	SRS1678673	PRJNA341927	KP28
SRR1561200	2007	Brazil		2007-01-01		Human				SRR1561200	SRX689554	SAMN02927710	SRS692085	PRJNA252957	Brazil-2007a
SRR5931292	29th August 2016	Australia	Victoria	2016-08-29	Environmental swab				Microbiological Diagnostic Unit Public Health Laboratory	SRR5931292	SRX3091682	SAMN07503171	SRS2429048	PRJNA397262	AUSMDU00005288
SRR9217835	24th September 2014	Singapore		2014-09-24	Rectal swab	Human			NPHL	SRR9217835	SRX5988329	SAMN11979576	SRS4893528	PRJNA547865	ENT1530
DRR061405	2012	USA		2012-01-01		Human				DRR061405	DRX055649	SAMD00052601	DRS032390	PRJDB4867	DRS032390
SRR1561277	2009	Poland		2009-01-01		Human				SRR1561277	SRX689631	SAMN02927787	SRS692162	PRJNA252957	Poland-2009a
SRR1166971	2007	Canada		2007-01-01		Human				SRR1166971	SRX469161	SAMN02631024	SRS556481	PRJNA237670	1773
SRR5931295	11th October 2016	Australia	Victoria	2016-10-11	Faeces	Human			Microbiological Diagnostic Unit Public Health Laboratory	SRR5931295	SRX3091679	SAMN07503174	SRS2429043	PRJNA397262	AUSMDU00005347
SRR9062550	2017	France		2017-01-01	Faeces	Human			RDB	SRR9062550	SRX5838658	SAMN11638200	SRS4763584	PRJNA542787	DD34
SRR10271316	13th August 2013	USA	Lubbock, TX	2013-08-13	Indwelling urinary catheter	Human			Dr Randall Wolcott	SRR10271316	SRX6984527	SAMN08924048	SRS5508743	PRJNA413541	50-43UCESBL-BLUE1LB
SRR10271312	13th August 2013	USA	Lubbock, TX	2013-08-13	Indwelling urinary catheter	Human			Dr Randall Wolcott	SRR10271312	SRX6984523	SAMN08924050	SRS5508739	PRJNA413541	23-43UCKPCBLUE3-LB
SRR1561306	2006	USA	Georgia	2006-01-01		Human				SRR1561306	SRX689660	SAMN02927816	SRS692191	PRJNA252957	US-GA-2006a
SRR4036799	Oct 15	USA	Arizona	2015-10-01	Urine	Human			Arizona hospital	SRR4036799	SRX2027926	SAMN05581764	SRS1622263	PRJNA339159	TG79516
DRR061421	2013	USA		2013-01-01		Human				DRR061421	DRX055667	SAMD00052619	DRS032408	PRJDB4867	DRS032408
SRR1656170	2013	USA	WA		Sputum	Human			UW clinical laboratory	SRR1656170	SRX762636	SAMN03197938	SRS747146	PRJNA267549	733_KPNE
SRR10442773	5th October 2007	Canada	Quebec	2007-10-05	Blood	Human		male	University of Manitoba	SRR10442773	SRX7137515	SAMN12731933	SRS5646186	PRJNA564992	N16-03100
SRR8599756	8th March 2015	Australia	Queensland	2015-03-08	Laboratory culture after 20 days induced resistance against Polymyxin B	Lab strain				SRR8599756	SRX5399813	SAMN08364475	SRS4386656	PRJNA415530	PMB_4_3
SRR5931293	18th September 2016	Australia	Victoria	2016-09-18	Rectal swab	Human			Microbiological Diagnostic Unit Public Health Laboratory	SRR5931293	SRX3091681	SAMN07503172	SRS2429045	PRJNA397262	AUSMDU00005296
SRR1561221	2009	Finland		2009-01-01		Human				SRR1561221	SRX689575	SAMN02927731	SRS692106	PRJNA252957	Finland-2009c
SRR1159063	2013	USA		2013-01-01	Urine	Human				SRR1159063	SRX463011	SAMN02581349	SRS551788	PRJNA234216	Klebsiella pneumoniae CHS 47
SRR10271314	13th August 2013	USA	Lubbock, TX	2013-08-13	Indwelling urinary catheter	Human			Dr Randall Wolcott	SRR10271314	SRX6984525	SAMN08924043	SRS5508741	PRJNA413541	56-43UCKPC-BLUE3LB
SRR8054538	2017	USA	Baltimore	2017-01-01	Patient fluids	Human			Johns Hopkins Hospital	SRR8054538	SRX4884187	SAMN10241284	SRS3932958	PRJNA496461	KLPN_134
SRR1159216	2013	USA		2013-01-01	Urine	Human				SRR1159216	SRX463138	SAMN02581362	SRS551900	PRJNA234229	Klebsiella pneumoniae CHS 60
SRR8796520	2012	Australia	New South Wales	2012-01-01		Human			Jonathan Iredell	SRR8796520	SRX5585373	SAMN11268277	SRS4546751	PRJNA529495	JIE2771
SRR9734557	2014	Australia		2014-01-01		Human				SRR9734557	SRX6491818	SAMN12342833	SRS5140418	PRJNA529744	AUSMDU00008103
SRR4198701	2013	Israel		2013-01-01		Human				SRR4198701	SRX2147488	SAMN05751361	SRS1678669	PRJNA341927	KP2446
SRR5467458	2014	USA		2014-01-01	Blood	Human			David van Duin	SRR5467458	SRX2752813	SAMN06812667	SRS2138275	PRJNA339843	GCID_KLEBC_00316_biosam
SRR1561360	2008	USA	Virginia	2008-01-01		Human				SRR1561360	SRX689714	SAMN02927870	SRS692245	PRJNA252957	US-VA-2008a
SRR1561347	2010	USA	Oregon	2010-01-01		Human				SRR1561347	SRX689701	SAMN02927857	SRS692232	PRJNA252957	US-OR-2010
DRR061427	2015	USA		2015-01-01		Human				DRR061427	DRX055673	SAMD00052625	DRS032414	PRJDB4867	DRS032414
SRR1561311	2009	USA	Georgia	2009-01-01		Human				SRR1561311	SRX689665	SAMN02927821	SRS692196	PRJNA252957	US-GA-2009c
SRR5467456	2015	USA		2015-01-01	Blood	Human			David van Duin	SRR5467456	SRX2752811	SAMN06812670	SRS2138274	PRJNA339843	GCID_KLEBC_00313_biosam
SRR1561244	2008	Italy		2008-01-01		Human				SRR1561244	SRX689598	SAMN02927754	SRS692129	PRJNA252957	Italy-Palermo-2008
SRR1561280	2009	Poland		2009-01-01		Human				SRR1561280	SRX689634	SAMN02927790	SRS692165	PRJNA252957	Poland-2009d
SRR1561355	2008	USA	Rhode Island	2008-01-01		Human				SRR1561355	SRX689709	SAMN02927865	SRS692240	PRJNA252957	US-RI-2008
SRR8599759	8th March 2015	Australia	Queensland	2015-03-08	Laboratory culture after 20 days induced resistance against Polymyxin B	Lab strain				SRR8599759	SRX5399810	SAMN08364471	SRS4386653	PRJNA415530	PMB_3_3
SRR1561294	2006	USA	Arizona	2006-01-01		Human				SRR1561294	SRX689648	SAMN02927804	SRS692179	PRJNA252957	US-AZ-2006b
SRR9734536	2016	Australia		2016-01-01		Human				SRR9734536	SRX6491839	SAMN12343011	SRS5140439	PRJNA529744	AUSMDU00004450
SRR8738407	7th September 2007	USA	Mt. Sinai Medical Center	2007-09-07		Human				SRR8738407	SRX5531251	SAMN11125763	SRS4497477	PRJNA527021	AS008714
DRR061423	2014	USA		2014-01-01		Human				DRR061423	DRX055669	SAMD00052621	DRS032410	PRJDB4867	DRS032410
SRR11472894	2018	USA	Alaska	2018-01-01	Urine	Human			Alaska Department of Health and Social Services	SRR11472894	SRX8049128	SAMN14530251	SRS6420369	PRJNA622828	KPC1808800061
SRR10271313	13th August 2013	USA	Lubbock, TX	2013-08-13	Indwelling urinary catheter	Human			Dr Randall Wolcott	SRR10271313	SRX6984524	SAMN08924049	SRS5508740	PRJNA413541	24-43UCKPCBLUE4-LB
SRR10271315	13th August 2013	USA	Lubbock, TX	2013-08-13	Indwelling urinary catheter	Human			Dr Randall Wolcott	SRR10271315	SRX6984526	SAMN08924044	SRS5508742	PRJNA413541	55-43UCKPC-BLUE2LB
SRR5092825	2012	USA	Michigan	2012-01-01	Urine	Human				SRR5092825	SRX2409658	SAMN05956093	SRS1847872	PRJNA339843	GCID_KLEBC_00031
SRR5385403	21st January 2013	USA	Houston	2013-01-21	Drain	Human			Houston Methodist Hospital	SRR5385403	SRX2680428	SAMN06437580	SRS2077736	PRJNA376414	KPN631
SRR11472897	2014	USA	Alaska	2014-01-01	Urine	Human			Alaska Department of Health and Social Services	SRR11472897	SRX8049125	SAMN14530248	SRS6420366	PRJNA622828	KPC142200207
SRR8767508	2015	Australia	Brisbane	2015-01-01	Urine	Human				SRR8767508	SRX5557749	SAMN11231001	SRS4521568	PRJNA528347	CQS9
SRR5092832	2013	USA	Michigan	2013-01-01	Respiratory	Human				SRR5092832	SRX2409665	SAMN05956099	SRS1847879	PRJNA339843	GCID_KLEBC_00037
SRR1561281	2009	Poland		2009-01-01		Human				SRR1561281	SRX689635	SAMN02927791	SRS692166	PRJNA252957	Poland-2009e
SRR8599758	8th March 2015	Australia	Queensland	2015-03-08	Laboratory culture after 20 days induced resistance against Polymyxin B	Lab strain				SRR8599758	SRX5399811	SAMN08364470	SRS4386654	PRJNA415530	PMB_3_2
SRR1166972	2009	Canada		2009-01-01		Human				SRR1166972	SRX469162	SAMN02631025	SRS556482	PRJNA237670	1774
DRR076334	19th June 2016	Japan	Tokyo	2016-06-19	Sputum	Human				DRR076334	DRX070178	SAMD00066597	DRS034945	PRJDB5295	SAMD00066597
ERR2743754	Oct 16	Brazil		2016-10-01	Blood	Human	diseased			ERR2743754	ERX2756827	SAMEA4773888	ERS2593841	PRJEB25746	26
SRR5467439	2015	USA		2015-01-01	Blood	Human			David van Duin	SRR5467439	SRX2752794	SAMN06812637	SRS2138257	PRJNA339843	GCID_KLEBC_00298_biosam
SRR1159182	2013	USA		2013-01-01	Urine	Human				SRR1159182	SRX463110	SAMN02581310	SRS551878	PRJNA234177	Klebsiella pneumoniae CHS 08
SRR1561247	2009	Italy		2009-01-01		Human				SRR1561247	SRX689601	SAMN02927757	SRS692132	PRJNA252957	Italy-Palermo-2009c
SRR5467443	2016	USA		2016-01-01	Blood	Human			David van Duin	SRR5467443	SRX2752798	SAMN06812634	SRS2138261	PRJNA339843	GCID_KLEBC_00301_biosam
SRR1159223	2013	USA		2013-01-01	Blood	Human				SRR1159223	SRX463144	SAMN02581318	SRS551906	PRJNA234185	Klebsiella pneumoniae CHS 16
SRR8054553	2017	USA	Baltimore	2017-01-01	Patient fluids	Human			Johns Hopkins Hospital	SRR8054553	SRX4884172	SAMN10241279	SRS3932955	PRJNA496461	KLPN_94
SRR3467249		USA	Georgia		Urine				CDC	SRR3467249	SRX1737027	SAMN04915606	SRS1417754	PRJNA288601	DHQP1301291
SRR5092824	2013	USA	Michigan	2013-01-01	Urine	Human				SRR5092824	SRX2409657	SAMN05956091	SRS1847871	PRJNA339843	GCID_KLEBC_00029
SRR9734561	2014	Australia		2014-01-01		Human				SRR9734561	SRX6491814	SAMN12342829	SRS5140414	PRJNA529744	AUSMDU00008101
SRR1561309	2009	USA	Georgia	2009-01-01		Human				SRR1561309	SRX689663	SAMN02927819	SRS692194	PRJNA252957	US-GA-2009a
SRR8054548	2017	USA	Baltimore	2017-01-01	Patient fluids	Human			Johns Hopkins Hospital	SRR8054548	SRX4884177	SAMN10241286	SRS3932960	PRJNA496461	KLPN_140
SRR5931294	4th October 2016	Australia	Victoria	2016-10-04	Urine	Human			Microbiological Diagnostic Unit Public Health Laboratory	SRR5931294	SRX3091680	SAMN07503173	SRS2429044	PRJNA397262	AUSMDU00005328
SRR1561220	2009	Finland		2009-01-01		Human				SRR1561220	SRX689574	SAMN02927730	SRS692105	PRJNA252957	Finland-2009b
SRR8796516	2015	Australia	New South Wales	2015-01-01		Human			Jonathan Iredell	SRR8796516	SRX5585377	SAMN11268287	SRS4546755	PRJNA529495	JIE4455
SRR1561201	2007	Brazil		2007-01-01		Human				SRR1561201	SRX689555	SAMN02927711	SRS692086	PRJNA252957	Brazil-2007b
SRR8054547	2017	USA	Baltimore	2017-01-01	Patient fluids	Human			Johns Hopkins Hospital	SRR8054547	SRX4884178	SAMN10241285	SRS3932959	PRJNA496461	KLPN_139
SRR8796529	2015	Australia	New South Wales	2015-01-01		Human			Jonathan Iredell	SRR8796529	SRX5585364	SAMN11268288	SRS4546742	PRJNA529495	JIE4626
ERR3518876	1st August 2018	Brazil		2018-08-01		Human			OtÃ¡vio Hallal Ferreira Raro	ERR3518876	ERX3538223	SAMEA5951294	ERS3739778	PRJEB34380	121
SRR2724088	2011	Norway		2011-01-01	Tracheal secretion	Human			Norwegian National Advisory Unit on Detection of Antimicrobial Resistance	SRR2724088	SRX1354052	SAMN04158289	SRS1120710	PRJNA295003	50509588
ERR3518858	1st August 2018	Brazil		2018-08-01		Human			OtÃ¡vio Hallal Ferreira Raro	ERR3518858	ERX3538205	SAMEA5951276	ERS3739760	PRJEB34380	56
SRR8054551	2017	USA	Baltimore	2017-01-01	Patient fluids	Human			Johns Hopkins Hospital	SRR8054551	SRX4884174	SAMN10241281	SRS3932957	PRJNA496461	KLPN_104
SRR1561248	2009	Italy		2009-01-01		Human				SRR1561248	SRX689602	SAMN02927758	SRS692133	PRJNA252957	Italy-Palermo-2009d
ERR1878496	2015	United Kingdom		2015-01-01	Sewage	Environmental				ERR1878496	ERX1939021	SAMEA4370539	ERS1281988	PRJEB19918	69f79dd0-5557-11e6-9a3d-3c4a9275d6c8
SRR5385404	21st January 2013	USA	Houston	2013-01-21	Drain	Human			Houston Methodist Hospital	SRR5385404	SRX2680429	SAMN06437579	SRS2077737	PRJNA376414	KPN630
SRR9062549	2017	France		2017-01-01	Faeces	Human			RDB	SRR9062549	SRX5838659	SAMN11638201	SRS4763585	PRJNA542787	DD35
SRR3185093	16th July 2012	Honduras		2012-07-16	Respiratory	Human			United States Army	SRR3185093	SRX1598354	SAMN04514119	SRS1308337	PRJNA312972	MRSN12232
SRR8599757	8th March 2015	Australia	Queensland	2015-03-08	Laboratory culture after 20 days induced resistance against Polymyxin B	Lab strain				SRR8599757	SRX5399812	SAMN08364476	SRS4386655	PRJNA415530	PMB_4_4
SRR9734522	2013	Australia		2013-01-01		Human				SRR9734522	SRX6491853	SAMN12342934	SRS5140454	PRJNA529744	AUSMDU00008138
SRR4198673	2013	Israel		2013-01-01		Human				SRR4198673	SRX2147460	SAMN05751336	SRS1678641	PRJNA341927	KP1916
SRR1561245	2009	Italy		2009-01-01		Human				SRR1561245	SRX689599	SAMN02927755	SRS692130	PRJNA252957	Italy-Palermo-2009a
SRR8471363	2017	China	Sichuan	2017-01-01	Urine	Human			CACRECC	SRR8471363	SRX5277078	SAMN10583476	SRS4277196	PRJNA354234	Kp2573
SRR9734531	2016	Australia		2016-01-01		Human				SRR9734531	SRX6491844	SAMN12343018	SRS5140444	PRJNA529744	AUSMDU00004630
SRR1561278	2009	Poland		2009-01-01		Human				SRR1561278	SRX689632	SAMN02927788	SRS692163	PRJNA252957	Poland-2009b
SRR5385416	14th January 2013	USA	Houston	2013-01-14	Respiratory	Human			Houston Methodist Hospital	SRR5385416	SRX2680441	SAMN06437567	SRS2077749	PRJNA376414	KPN615
SRR9217881	13th August 2013	Singapore		2013-08-13	Sacral ulcer	Human			NPHL	SRR9217881	SRX5988283	SAMN11979575	SRS4893481	PRJNA547865	ENT578
SRR5092851	2013	USA	Michigan	2013-01-01	Urine	Human				SRR5092851	SRX2409684	SAMN05956101	SRS1847898	PRJNA339843	GCID_KLEBC_00039
SRR4036832	42248	USA	Arizona	2015-09-01	Blood	Human			Arizona hospital	SRR4036832	SRX2027959	SAMN05581761	SRS1622299	PRJNA339159	TG79504
SRR4198676	2013	Israel		2013-01-01		Human				SRR4198676	SRX2147463	SAMN05751339	SRS1678644	PRJNA341927	KP1919
SRR5092830	2013	USA	Michigan	2013-01-01	Urine	Human				SRR5092830	SRX2409663	SAMN05956097	SRS1847877	PRJNA339843	GCID_KLEBC_00035
SRR1561356	2012	USA	South Dakota	2012-01-01		Human				SRR1561356	SRX689710	SAMN02927866	SRS692241	PRJNA252957	US-SD-2012
SRR8599760	8th March 2015	Australia	Queensland	2015-03-08	Laboratory culture after 20 days induced resistance against Polymyxin B	Lab strain				SRR8599760	SRX5399809	SAMN08364472	SRS4386652	PRJNA415530	PMB_3_4
SRR10116400	2015	USA	TX	2015-01-01	Urine	Human			University of Pennsylvania	SRR10116400	SRX6846054	SAMN12745675	SRS5385312	PRJNA415194	PCMP_H241
SRR10116453	2014	USA	TX	2014-01-01	Resp	Human			University of Pennsylvania	SRR10116453	SRX6846001	SAMN12745466	SRS5385259	PRJNA415194	PCMP_H21

## Sheet: Supplementary_Table_6
ST11 Global Metadata
NAME	DATE	COUNTRY	CITY/REGION	COLLECTION DATE	ISOLATION SOURCE	HOST	HOST STATUS	HOST SEX	COLLECTED BY	RUN ACCESSION	EXPERIMENT ACCESSION	SAMPLE ACCESSION	SECONDARY SAMPLE ACCESSION	STUDY ACCESSION	ALTERNATIVE SAMPLE NAME 1	ALTERNATIVE SAMPLE NAME 2
ERR4795406	2017	Colombia	Huila		Abdominal fluid	Human				ERR4795406	ERX4665176	SAMEA5855689	ERS3644209	PRJEB29742	G18001040	GMR-RA 129.17
ERR4784476	10th January 2017	India	Mumbai
ERR4795672	2015	Colombia	Huila			Human				ERR4795672	ERX4665442	SAMEA6375513	ERS4141606	PRJEB29742	G18000741	GMR - RA 514
ERR4785049	8th September 2017	India	Mumbai
ERR4795440	2013	Colombia	Santander		Blood	Human				ERR4795440	ERX4665210	SAMEA5855755	ERS3644275	PRJEB29742	G18000188	RB 632
ERR4795608	2015	Colombia	NariÃ±o		Secretion	Human				ERR4795608	ERX4665378	SAMEA6375525	ERS4141618	PRJEB29742	G18000784	GMR - RA 730
ERR4795407	2017	Colombia	Huila		Urine	Human				ERR4795407	ERX4665177	SAMEA5855690	ERS3644210	PRJEB29742	G18001043	GMR-RA 146.17
ERR4783485		Nigeria	Ile-Ife
ERR4795405	2017	Colombia	BogotÃ¡		Drainage	Human				ERR4795405	ERX4665175	SAMEA5855688	ERS3644208	PRJEB29742	G18001039	GMR-RA 116.17
ERR4635750	19th April 2019	India	Mumbai
ERR4795699	2015	Colombia	Cauca		Tracheal	Human				ERR4795699	ERX4665469	SAMEA6375532	ERS4141625	PRJEB29742	G18000807	GMR-RA 874
ERR4783320		Nigeria	Ile-Ife
ERR4795566	2015	Colombia	Santander		Blood	Human				ERR4795566	ERX4665336	SAMEA5976601	ERS3779436	PRJEB29742	G18000842	GMR-RA 1116
ERR4795481	2015	Colombia	Huila		Liver	Human				ERR4795481	ERX4665251	SAMEA5855665	ERS3644186	PRJEB29742	G18000740	GMR - RA 512
ERR4795682	2015	Colombia	Casanare			Human				ERR4795682	ERX4665452	SAMEA6375520	ERS4141613	PRJEB29742	G18000761	GMR - RA 607
ERR4795769	2014	Colombia	Santander		Urine	Human				ERR4795769	ERX4665539	SAMEA6375466	ERS4141559	PRJEB29742	G18000568	RB 1448
ERR4795524	2015	Colombia	NariÃ±o		Tracheal	Human				ERR4795524	ERX4665294	SAMEA5976589	ERS3779424	PRJEB29742	G18000783	GMR - RA 729
ERR4795533	2015	Colombia	Santander		Urine	Human				ERR4795533	ERX4665303	SAMEA5976602	ERS3779437	PRJEB29742	G18000839	GMR-RA 1085
ERR4795517	2014	Colombia	Valle			Human				ERR4795517	ERX4665287	SAMEA5976576	ERS3779411	PRJEB29742	G18000658	RB 1826
ERR4795757	2016	Colombia	Huila		Blood	Human				ERR4795757	ERX4665527	SAMEA6375581	ERS4141674	PRJEB29742	G18000982	GMR-RA 547.16
ERR4795410	2017	Colombia	BogotÃ¡		Abdominal fluid	Human				ERR4795410	ERX4665180	SAMEA5855694	ERS3644214	PRJEB29742	G18001058	GMR-RA 244.17
ERR4795630	2017	Colombia	NariÃ±o		Urine	Human				ERR4795630	ERX4665400	SAMEA6375615	ERS4141708	PRJEB29742	G18001097	GMR-RA 456.17
ERR4795707	2015	Colombia	Santander			Human				ERR4795707	ERX4665477	SAMEA6375540	ERS4141633	PRJEB29742	G18000828	GMR-RA 1036
ERR4795742	2014	Colombia	Bolivar		Abdominal fluid	Human				ERR4795742	ERX4665512	SAMEA6375449	ERS4141542	PRJEB29742	G18000487	RB 1261
ERR4795475	2015	Colombia	Huila		Blood	Human				ERR4795475	ERX4665245	SAMEA5855664	ERS3644185	PRJEB29742	G18000739	GMR - RA 505
ERR1852982	15th August 2014	Philippines	Davao City
SRR10432603	2018	China	Beijing	2018-01-01	Sputum	Human			China-Japan Friendship Hospital	SRR10432603	SRX7128671	SAMN13264849	SRS5638077	PRJNA589105	SAM_Z07
ERR3164705	2016	Italy		2016-01-01		Human	disease			ERR3164705	ERX3192653	SAMEA104414902	ERS2032844	PRJEB22890	fc27b2d6-a90b-11e7-854e-3c4a9275d6c8
DRR121814	10th September 2015	Thailand	Bangkok	2015-09-10		Human				DRR121814	DRX114751	SAMD00110870	DRS062175	PRJDB5929	SAMD00110870
SRR5884856	41214	Canada	BC	2012-11-01	Rectal	Human			BC Centre for Disease Control	SRR5884856	SRX3050878	SAMN07312487	SRS2397459	PRJNA231221	FDAARGOS_443
DRR121845	8th April 2016	Thailand	Bangkok	2016-04-08		Human				DRR121845	DRX114782	SAMD00110901	DRS062206	PRJDB5929	SAMD00110901
SRR1610078	40940	Pakistan	Islamabad	2012-02-01	De-identified patient sample					SRR1610078	SRX730701	SAMN03074800	SRS719895	PRJNA261540	PH124
SRR8796527	2012	Australia	Victoria	2012-01-01		Human			Jonathan Iredell	SRR8796527	SRX5585366	SAMN11268272	SRS4546744	PRJNA529495	JIE2487
SRR6793832	15th September 2015	USA	Palo Alto, California	2015-09-15	Bloodstream	Human			Stanford Healthcare Clinical Microbiology Laboratory	SRR6793832	SRX3752849	SAMN08623811	SRS3009001	PRJNA436373	CRE37
SRR5270318		Poland				Human				SRR5270318	SRX2574374	SAMN06345897	SRS1990144	PRJNA375798	Kp35
SRR9734577	2016	Australia		2016-01-01		Human				SRR9734577	SRX6491798	SAMN12343039	SRS5140396	PRJNA529744	AUSMDU00004924
SRR1582895	Mar 11	USA	Virginia	2011-03-01	Sputum	Human			Clinical Microbiology University of Virginia Health System	SRR1582895	SRX707831	SAMN03024610	SRS706922	PRJNA246471	Klebsiella pneumoniae KPC-producing clinical isolate CAV1392
SRR1180727	2013	USA		2013-01-01	Sputum	Human				SRR1180727	SRX479866	SAMN02581242	SRS565099	PRJNA234109	Klebsiella pneumoniae MGH 69
SRR8241384	10th December 2017	China	Fujian	2017-12-10	Blood	Human			Intensive Care Units (ICU) of Mengchao Hepatobiliary Hospital of Fujian Medical University	SRR8241384	SRX5059639	SAMN10473949	SRS4075674	PRJNA506754	2037D
SRR5132378	2013	Pakistan		2013-01-01	Blood	Human			Aga Khan University	SRR5132378	SRX2446294	SAMN05213494	SRS1495388	PRJNA308116	CFSAN044563
SRR1610083	40940	Pakistan	Islamabad	2012-02-01	De-identified patient sample					SRR1610083	SRX730706	SAMN03074805	SRS719900	PRJNA261540	PH25
SRR9734727	2016	Australia		2016-01-01		Human				SRR9734727	SRX6491648	SAMN12343038	SRS5140248	PRJNA529744	AUSMDU00026921
SRR5132448	2013	Pakistan		2013-01-01	Blood	Human			Aga Khan University	SRR5132448	SRX2446364	SAMN05213500	SRS1495394	PRJNA308116	CFSAN044570
SRR1610075	40940	Pakistan	Islamabad	2012-02-01	De-identified patient sample					SRR1610075	SRX730698	SAMN03074797	SRS719892	PRJNA261540	PH102
SRR8241385	10th December 2017	China	Fujian	2017-12-10	Sputum	Human			Intensive Care Units (ICU) of Mengchao Hepatobiliary Hospital of Fujian Medical University	SRR8241385	SRX5059638	SAMN10473950	SRS4075673	PRJNA506754	2038D
SRR10432599	2018	China	Beijing	2018-01-01	Sputum	Human			China-Japan Friendship Hospital	SRR10432599	SRX7128675	SAMN13264853	SRS5638081	PRJNA589105	SAM_Z13
ERR3891083	27th March 2018	Saudi Arabia		2018-03-27	Human body sites or biosamples	Human	diseased			ERR3891083	ERX3901319	SAMEA6531346	ERS4295744	PRJEB36683	422
SRR5092817	2013	USA	Michigan	2013-01-01	Urine	Human				SRR5092817	SRX2409650	SAMN05956088	SRS1847864	PRJNA339843	GCID_KLEBC_00026
SRR9734737	2013	Australia		2013-01-01		Human				SRR9734737	SRX6491638	SAMN12342809	SRS5140237	PRJNA529744	AUSMDU00026917
ERR1761493	2011	Germany		2011-01-01	Wound swab	Human				ERR1761493	ERX1827484	SAMEA29229418	ERS1477087	PRJEB18621	1123
SRR1561210	2010	Brazil		2010-01-01		Human				SRR1561210	SRX689564	SAMN02927720	SRS692095	PRJNA252957	Brazil-2010e
SRR10294874	6th January 2015	Oman		2015-01-06	Screening	Human		male	CPHL-Oman	SRR10294874	SRX7007894	SAMN13042064	SRS5529035	PRJNA544438	OM26
ERR1813604	2016	Ireland		2016-01-01	Human	Human				ERR1813604	ERX1876141	SAMEA56281918	ERS1513157	PRJEB19229	ME160141
SRR8607463	31st January 2013	Brazil	Sao Paulo	2013-01-31	Urine	Human		male	Instituto Dante Pazzanese de Cardiologia	SRR8607463	SRX5406872	SAMN04868732	SRS4391565	PRJNA307517	12_BR_13
ERR1813609	2016	Ireland		2016-01-01	Human	Human				ERR1813609	ERX1876146	SAMEA56285668	ERS1513162	PRJEB19229	ME160164
SRR10294872	18th February 2015	Oman		2015-02-18	Blood	Human		female	CPHL-Oman	SRR10294872	SRX7007896	SAMN13042066	SRS5529037	PRJNA544438	OM262
DRR192206	1st December 2015	Japan	Osaka	2015-12-01		Human				DRR192206	DRX182661	SAMD00186859	DRS119545	PRJDB6565	SAMD00186859
ERR1815065	2016	Ireland		2016-01-01	Human	Human				ERR1815065	ERX1877602	SAMEA70594918	ERS1532241	PRJEB19229	ME160178
SRR10294870	19th February 2015	Oman		2015-02-19	Screening	Human		male	CPHL-Oman	SRR10294870	SRX7007898	SAMN13042068	SRS5529039	PRJNA544438	OM267
SRR10294876	18th February 2015	Oman		2015-02-18		Human		female	CPHL-Oman	SRR10294876	SRX7007892	SAMN13042062	SRS5529033	PRJNA544438	OM252
SRR10294879	5th July 2015	Oman		2015-07-05	Respiratory	Human		male	CPHL-Oman	SRR10294879	SRX7007889	SAMN13041979	SRS5529030	PRJNA544438	OM1100
ERR1474547		USA		2000-01-01	Human urine	Human				ERR1474547	ERX1545684	SAMEA4051545	ERS1222655	PRJEB14532	4
SRR10432600	2018	China	Beijing	2018-01-01	Sputum	Human			China-Japan Friendship Hospital	SRR10432600	SRX7128674	SAMN13264852	SRS5638080	PRJNA589105	SAM_Z12
SRR6844969	2012	USA	New York City	2012-01-01	Blood	Human			Columbia University Medical Center	SRR6844969	SRX3800393	SAMN08720195	SRS3052388	PRJNA438531	KP0207
SRR5132449	2013	Pakistan		2013-01-01	Body fluid	Human			Aga Khan University	SRR5132449	SRX2446368	SAMN05213501	SRS1495395	PRJNA308116	CFSAN044571
SRR1561273	2008	Malaysia		2008-01-01		Human				SRR1561273	SRX689627	SAMN02927783	SRS692158	PRJNA252957	Malaysia-2008
ERR3771792	2018	France		2018-01-01					France	ERR3771792	ERX3773541	SAMEA6427966	ERS4194171	PRJEB35890	sam_195C8
SRR9062548	2017	France		2017-01-01	Faeces	Human			RDB	SRR9062548	SRX5838660	SAMN11638202	SRS4763589	PRJNA542787	DD36
SRR10376979	2016	USA		2016-01-01	Urine	Human			EIP	SRR10376979	SRX7078562	SAMN13166934	SRS5594364	PRJNA288601	DHQP1701338
SRR8291873		Egypt			Urine	Human				SRR8291873	SRX5106461	SAMN10527286	SRS4116102	PRJNA508509	GCID_CRE_0008
SRR5137061	22nd February 2014	Czech Republic		2014-02-22	Vaginal swab	Human				SRR5137061	SRX2454484	SAMN06190125	SRS1887784	PRJNA359577	Klebsiella pneumoniae EB49
ERR3771742	2018	Germany		2018-01-01					Germany	ERR3771742	ERX3773491	SAMEA6427917	ERS4194123	PRJEB35890	sam_NRZ-41646
SRR2724120	2013	Norway		2013-01-01	Blood	Human			Norwegian National Advisory Unit on Detection of Antimicrobial Resistance	SRR2724120	SRX1354084	SAMN04158314	SRS1120734	PRJNA295003	50806829
SRR1561234	2008	Indonesia		2008-01-01		Human				SRR1561234	SRX689588	SAMN02927744	SRS692119	PRJNA252957	Indonesia-2008
SRR6480155	42401	Russia	Saint-Petersburg	2016-02-01		Human			PRCCID	SRR6480155	SRX3569998	SAMN08359252	SRS2841003	PRJNA429779	kpn1220
SRR12072612	26th March 2016	Canada	Toronto	2016-03-26	Urine	Human			Hospital A8	SRR12072612	SRX8600205	SAMN15315380	SRS6890660	PRJNA640134	N18-04638
SRR11585085	27th August 2014	Spain		2014-08-27	Human gut	Human			Ramon y Cajal Health Research Institute (IRYCIS)	SRR11585085	SRX8152856	SAMN14640314	SRS6515446	PRJNA626430	P76
SRR6958768	2017	China	Zigong, Sichuan	2017-01-01		Human				SRR6958768	SRX3901770	SAMN07609091	SRS3138975	PRJNA353728	The sample of Klebsiella pneumoniae subsp. pneumoniae strain SCKP020143
SRR3929025	26th February 2016	USA	Colorado	2016-02-26	Urine	Human			CDC	SRR3929025	SRX1958688	SAMN05389654	SRS1569104	PRJNA328507	DHQP1602301
ERR3813705	2019	Italy		2019-01-01	Human sample	Human				ERR3813705	ERX3815060	SAMEA6474173	ERS4238663	PRJEB36171	KP925
SRR5092827	2013	USA	Michigan	2013-01-01	Urine	Human				SRR5092827	SRX2409660	SAMN05956095	SRS1847874	PRJNA339843	GCID_KLEBC_00033
SRR8291880		Egypt			Urine	Human				SRR8291880	SRX5106469	SAMN10527295	SRS4116110	PRJNA508509	GCID_CRE_0019
SRR5092904	2013	USA	Michigan	2013-01-01	Urine	Human				SRR5092904	SRX2409737	SAMN05956102	SRS1847951	PRJNA339843	GCID_KLEBC_00040
SRR11585090	25th April 2014	Spain		2014-04-25	Human gut	Human			Ramon y Cajal Health Research Institute (IRYCIS)	SRR11585090	SRX8152851	SAMN14640310	SRS6515441	PRJNA626430	Nh22
SRR8241388	21st October 2017	China	Fujian	2017-10-21	Sputum	Human			Intensive Care Units (ICU) of Mengchao Hepatobiliary Hospital of Fujian Medical University	SRR8241388	SRX5059635	SAMN10473945	SRS4075670	PRJNA506754	1566D
SRR9734729	2014	Australia		2014-01-01		Human				SRR9734729	SRX6491646	SAMN12342868	SRS5140246	PRJNA529744	AUSMDU00003560
SRR2965677	40575	USA	Virginia	2011-02-01	Peri-rectal	Human			Clinical Microbiology University of Virginia Health System	SRR2965677	SRX1455150	SAMN03733758	SRS1182749	PRJNA246471	Klebsiella pneumoniae KPC-producing clinical isolate CAV1386
SRR5467438	2015	USA	Ohio	2015-01-01	Blood	Human			David van Duin	SRR5467438	SRX2752793	SAMN06812638	SRS2138256	PRJNA339843	GCID_KLEBC_00297_biosam
SRR8603248	12th March 2014	South Korea	Seoul	2014-03-12	Pus	Human				SRR8603248	SRX5403013	SAMN10969499	SRS4388922	PRJNA475291	YMC2014/3/P345
ERR3771735	2016	Germany		2016-01-01					Germany	ERR3771735	ERX3773484	SAMEA6427902	ERS4194108	PRJEB35890	sam_NRZ-28151
SRR1561279	2009	Poland		2009-01-01		Human				SRR1561279	SRX689633	SAMN02927789	SRS692164	PRJNA252957	Poland-2009c
SRR8610351	43252	Tanzania		2018-06-01		Human				SRR8610351	SRX5409760	SAMN10986372	SRS4392829	PRJNA523709	140 HS isolate2
SRR10376989	2016	USA		2016-01-01	Urine	Human			EIP	SRR10376989	SRX7078552	SAMN13166925	SRS5594354	PRJNA288601	DHQP1701324
SRR6955421	30th September 2016	China	Bazhong, Sichuan	2016-09-30		Human				SRR6955421	SRX3898466	SAMN08624603	SRS3135790	PRJNA353728	The Microbe sample of Klebsiella pneumoniae strain SCKP020009
SRR1561282	2008	Singapore		2008-01-01		Human				SRR1561282	SRX689636	SAMN02927792	SRS692167	PRJNA252957	Singapore-2008
SRR5137056	1st February 2014	Czech Republic		2014-02-01	Wound swab	Human				SRR5137056	SRX2454479	SAMN06190124	SRS1887779	PRJNA359577	Klebsiella pneumoniae EB25
SRR10394946	12th September 2018	China		2018-09-12	Sputum	Human				SRR10394946	SRX7095322	SAMN13190885	SRS5607789	PRJNA587434	ZRYYKP5A
SRR1561320	2006	USA	Maryland	2006-01-01		Human				SRR1561320	SRX689674	SAMN02927830	SRS692205	PRJNA252957	US-MD-2006
SRR1561227	2009	Guatemala		2009-01-01		Human				SRR1561227	SRX689581	SAMN02927737	SRS692112	PRJNA252957	Guatemala-2009
SRR2724081	2010	Norway		2010-01-01	Urine	Human			Norwegian National Advisory Unit on Detection of Antimicrobial Resistance	SRR2724081	SRX1354045	SAMN04158282	SRS1120692	PRJNA295003	K66-45
DRR128837	42948	Japan	Tokyo	2017-08-01						DRR128837	DRX121577	SAMD00116246	DRS063692	PRJDB6962	SAMD00116246
ERR3162521	2013	Nepal		2013-01-01	Blood	Human	diseased			ERR3162521	ERX3190605	SAMEA5232454	ERS3039881	PRJEB30913	1196
DRR101002	2015	Taiwan		2015-01-01						DRR101002	DRX094427	SAMD00092896	DRS050667	PRJDB6244	SAMD00092896
ERR3162520	2013	Nepal		2013-01-01	Blood	Human	diseased			ERR3162520	ERX3190604	SAMEA5232453	ERS3039880	PRJEB30913	1195
SRR10505787	12th January 2016	Canada	Ontario	2016-01-12	Wound	Human		male	University of Manitoba	SRR10505787	SRX7194719	SAMN12732014	SRS5700561	PRJNA564992	N17-00951
SRR6710679	2015	USA	Ohio	2015-01-01	Wound	Human				SRR6710679	SRX3684119	SAMN08513463	SRS2944137	PRJNA433394	ARLG-2854_biosample
SRR2965676	40575	USA	Virginia	2011-02-01	Urine/genitourinary	Human			Clinical Microbiology University of Virginia Health System	SRR2965676	SRX1455149	SAMN03733757	SRS1182750	PRJNA246471	Klebsiella pneumoniae KPC-producing clinical isolate CAV1400
ERR3164693	2016	Italy		2016-01-01		Human	disease			ERR3164693	ERX3192641	SAMEA104414890	ERS2032832	PRJEB22890	fbaff5b6-a90b-11e7-854e-3c4a9275d6c8
SRR8241386	10th December 2017	China	Fujian	2017-12-10	Sputum	Human			Intensive Care Units (ICU) of Mengchao Hepatobiliary Hospital of Fujian Medical University	SRR8241386	SRX5059637	SAMN10473947	SRS4075672	PRJNA506754	2035D
SRR10394933	15th June 2018	China		2018-06-15	Broncho-alveolar lavage	Human				SRR10394933	SRX7095309	SAMN13190884	SRS5607776	PRJNA587433	ZRYYKP3B
ERR2106419	2017	Ireland		2017-01-01	Human	Human				ERR2106419	ERX2163670	SAMEA104228856	ERS1887874	PRJEB19229	ME170303
SRR6711451	2015	USA	Ohio	2015-01-01	Respiratory	Human				SRR6711451	SRX3686635	SAMN08513504	SRS2946652	PRJNA433394	ARLG-2856_biosample
ERR2743730	42248	Brazil		2015-09-01	Blood	Human	diseased			ERR2743730	ERX2756803	SAMEA4773863	ERS2593816	PRJEB25746	1
SRR10491532	8th March 2014	Canada	Saskatchewan	2014-03-08	Blood	Human		male	University of Manitoba	SRR10491532	SRX7180646	SAMN12731995	SRS5687386	PRJNA564992	N16-03159
SRR1561199	2006	Brazil		2006-01-01		Human				SRR1561199	SRX689553	SAMN02927709	SRS692084	PRJNA252957	Brazil-2006
SRR9600329	42736	China	Shanghai	2017-01-01	Sputum	Human			Department of infectious disease, Huashan Hospital of Fudan University	SRR9600329	SRX6365719	SAMN12144398	SRS5027231	PRJNA551327	KP-s2
SRR5467370	2014	USA	Ohio	2014-01-01	Blood	Human			David van Duin	SRR5467370	SRX2752725	SAMN06812600	SRS2138203	PRJNA339843	GCID_KLEBC_00248_biosam
SRR10432601	2018	China	Beijing	2018-01-01	Sputum	Human			China-Japan Friendship Hospital	SRR10432601	SRX7128673	SAMN13264851	SRS5638079	PRJNA589105	SAM_Z10
SRR10230835	2014	Poland		2014-01-01		Canis lupus familiaris			ComPath Study Group, Brussels, Belgium	SRR10230835	SRX6950305	SAMN12911933	SRS5478042	PRJNA575837	BES-211
SRR9734682	2015	Australia		2015-01-01		Human				SRR9734682	SRX6491693	SAMN12342966	SRS5140293	PRJNA529744	AUSMDU00026887
SRR9140929	14th June 2014	Taiwan	Taichung	2014-06-14	Urine	Human			CSMUH	SRR9140929	SRX5914094	SAMN11878073	SRS4832347	PRJNA528846	KPC160084
SRR10255013	2nd May 2015	Canada	Ontario	2015-05-02	Blood	Human		female	University of Manitoba	SRR10255013	SRX6972955	SAMN12732006	SRS5498440	PRJNA564992	N16-02167
SRR8603247	27th January 2014	South Korea	Seoul	2014-01-27	Respiratory tract	Human				SRR8603247	SRX5403014	SAMN10969498	SRS4388923	PRJNA475291	YMC2014/2/R777
SRR11585084	2nd October 2014	Spain		2014-10-02	Human gut	Human			Ramon y Cajal Health Research Institute (IRYCIS)	SRR11585084	SRX8152857	SAMN14640315	SRS6515447	PRJNA626430	R25
SRR5093488	2013	USA	Michigan	2013-01-01	Urine	Human				SRR5093488	SRX2410314	SAMN05956116	SRS1848518	PRJNA339843	GCID_KLEBC_00054
SRR9140928	5th August 2014	Taiwan	Taichung	2014-08-05	Stool	Human			CSMUH	SRR9140928	SRX5914095	SAMN11878076	SRS4832348	PRJNA528846	KPC160094
SRR10230833	2014	Poland		2014-01-01		Canis lupus familiaris			ComPath Study Group, Brussels, Belgium	SRR10230833	SRX6950307	SAMN12911934	SRS5478044	PRJNA575837	BES-212
SRR10506353	7th January 2016	Canada	Ontario	2016-01-07	Blood	Human		male	University of Manitoba	SRR10506353	SRX7195299	SAMN12732017	SRS5701073	PRJNA564992	N17-00955
SRR10394536	22nd February 2018	China		2018-02-22	Broncho-alveolar lavage	Human				SRR10394536	SRX7094912	SAMN13190881	SRS5607410	PRJNA587424	ZRYYKP1A
ERR2743670	Oct 15	Brazil		2015-10-01	Rectal swab	Human	diseased			ERR2743670	ERX2756743	SAMEA4773869	ERS2593822	PRJEB25746	7
ERR2743732	Oct 15	Brazil		2015-10-01	Tracheal aspirates	Human	diseased			ERR2743732	ERX2756805	SAMEA4773865	ERS2593818	PRJEB25746	3
SRR10394910	18th May 2018	China		2018-05-18	Broncho-alveolar lavage	Human				SRR10394910	SRX7095286	SAMN13190883	SRS5607761	PRJNA587430	ZRYYKP3A
SRR6958781	6th December 2016	China	Dazhou, Sichuan	2016-12-06		Human				SRR6958781	SRX3901757	SAMN07609117	SRS3138962	PRJNA353728	The sample of Klebsiella pneumoniae subsp. pneumoniae strain SCKP020079
ERR349822	2012	Nepal		2012-01-01	Urine	Human	Diseased			ERR349822	ERX322658	SAMEA2073316	ERS249085	PRJEB1800	448-sc-2013-05-22T14:18:11Z-1635048
ERR2870169	27th September 2013	Netherlands		2013-09-27	Hospital, patient	Human	diseased		University Medical Centre Utrecht	ERR2870169	ERX2875740	SAMEA5066642	ERS2877846	PRJEB29521	KP209
SRR5467430	2014	USA		2014-01-01	Blood	Human			David van Duin	SRR5467430	SRX2752785	SAMN06812645	SRS2138247	PRJNA339843	GCID_KLEBC_00290_biosam
DRR121841	25th April 2016	Thailand	Bangkok	2016-04-25		Human				DRR121841	DRX114778	SAMD00110897	DRS062202	PRJDB5929	SAMD00110897
SRR1561274	2009	Malaysia		2009-01-01		Human				SRR1561274	SRX689628	SAMN02927784	SRS692159	PRJNA252957	Malaysia-2009
SRR9140925	26th August 2014	Taiwan	Taichung	2014-08-26	Urine	Human			CSMUH	SRR9140925	SRX5914098	SAMN11878077	SRS4832351	PRJNA528846	KPC160097
SRR8241383	10th December 2017	China	Fujian	2017-12-10	Environmental isolate	Human			Intensive Care Units (ICU) of Mengchao Hepatobiliary Hospital of Fujian Medical University	SRR8241383	SRX5059640	SAMN10473952	SRS4075675	PRJNA506754	2040D
ERR3164695	2016	Italy		2016-01-01		Human	disease			ERR3164695	ERX3192643	SAMEA104414892	ERS2032834	PRJEB22890	fbc2397e-a90b-11e7-854e-3c4a9275d6c8
SRR9140931	19th October 2013	Taiwan	Taichung	2013-10-19	Sputum	Human			CSMUH	SRR9140931	SRX5914092	SAMN11878071	SRS4832345	PRJNA528846	KPC160039
ERR3813693	2019	Italy		2019-01-01	Human sample	Human				ERR3813693	ERX3815048	SAMEA6474161	ERS4238651	PRJEB36171	KP51-19
ERR2743734	Oct 15	Brazil		2015-10-01	Blood	Human	diseased			ERR2743734	ERX2756807	SAMEA4773867	ERS2593820	PRJEB25746	5
SRR9140930	26th June 2014	Taiwan	Taichung	2014-06-26	Stool	Human			CSMUH	SRR9140930	SRX5914093	SAMN11878074	SRS4832346	PRJNA528846	KPC160087
SRR10500279	5th June 2014	Canada	Ontario	2014-06-05	Blood	Human		male	University of Manitoba	SRR10500279	SRX7189297	SAMN12732000	SRS5695370	PRJNA564992	N16-03164
SRR8550728	2018	South Korea	Seoul	2018-01-01		Human b			Yonsei Medical Center	SRR8550728	SRX5352643	SAMN10888083	SRS4343907	PRJNA521445	1082_16_KPN
SRR6480149	18th February 2016	Russia	Saint-Petersburg	2016-02-18	Sputum	Human			PRCCID	SRR6480149	SRX3570004	SAMN08358886	SRS2841010	PRJNA429779	kpn1232
SRR10376964	2016	USA		2016-01-01	Urine	Human			EIP	SRR10376964	SRX7078577	SAMN13166947	SRS5594379	PRJNA288601	DHQP1701612
SRR2724097	2012	Norway		2012-01-01	Urine	Human			Norwegian National Advisory Unit on Detection of Antimicrobial Resistance	SRR2724097	SRX1354061	SAMN04158297	SRS1120718	PRJNA295003	50625602
SRR8291875		Egypt			Urine	Human				SRR8291875	SRX5106463	SAMN10527293	SRS4116104	PRJNA508509	GCID_CRE_0017
SRR11108933	2013	China		2013-01-01	Blood	Human			First Affiliated Hospital of Wenzhou Medical University	SRR11108933	SRX7746513	SAMN14132405	SRS6166048	PRJNA607402	DMG1700368
SRR1582857	40575	USA	Virginia	2011-02-01	Sputum	Human			Clinical Microbiology University of Virginia Health System	SRR1582857	SRX707793	SAMN03024572	SRS706884	PRJNA246471	Klebsiella pneumoniae KPC-producing clinical isolate CAV1351
SRR6793812	26th January 2015	USA	Palo Alto, California	2015-01-26	Bloodstream	Human			Stanford Healthcare Clinical Microbiology Laboratory	SRR6793812	SRX3752869	SAMN08623803	SRS3009021	PRJNA436373	CRE28
ERR3712417		Netherlands								ERR3712417	ERX3715864	SAMEA6368024	ERS4134127	PRJEB35685	RIVM_C010019
SRR10394605	15th October 2018	China		2018-10-15	Broncho-alveolar lavage	Human				SRR10394605	SRX7094981	SAMN13190882	SRS5607474	PRJNA587429	ZRYYKP1B
ERR1616695		Netherlands				Human				ERR1616695	ERX1687084	SAMEA4427651	ERS1339100	PRJEB15226	SCP09-46
ERR3712352		Netherlands								ERR3712352	ERX3715799	SAMEA6367959	ERS4134062	PRJEB35685	RIVM_C008710
ERR2743731	Oct 15	Brazil		2015-10-01	Tracheal aspirates	Human	diseased			ERR2743731	ERX2756804	SAMEA4773864	ERS2593817	PRJEB25746	2
ERR3162518	2013	Nepal		2013-01-01	Blood	Human	diseased			ERR3162518	ERX3190602	SAMEA5232451	ERS3039878	PRJEB30913	1075
SRR5092814	2013	USA	Ohio	2013-01-01	Urine	Human				SRR5092814	SRX2409647	SAMN05956085	SRS1847861	PRJNA339843	GCID_KLEBC_00023
SRR1196679	2012	USA		2012-01-01	Blood	Human				SRR1196679	SRX493475	SAMN02581326	SRS576171	PRJNA234193	Klebsiella pneumoniae CHS 24
SRR8610331	43252	Tanzania		2018-06-01		Human				SRR8610331	SRX5409744	SAMN10986358	SRS4392813	PRJNA523709	176 HS isolate2
SRR9616086	2015	France		2015-01-01	Urine	Human			ACTIV	SRR9616086	SRX6378920	SAMN12145031	SRS5039574	PRJNA551371	ABE2
SRR8241382	10th December 2017	China	Fujian	2017-12-10	Sputum	Human			Intensive Care Units (ICU) of Mengchao Hepatobiliary Hospital of Fujian Medical University	SRR8241382	SRX5059641	SAMN10473951	SRS4075676	PRJNA506754	2039D
ERR3712441		Netherlands								ERR3712441	ERX3715888	SAMEA6368048	ERS4134151	PRJEB35685	RIVM_C010276
SRR10377003	2016	USA		2016-01-01	Urine	Human			EIP	SRR10377003	SRX7078538	SAMN13166912	SRS5594340	PRJNA288601	DHQP1606251
ERR1981102	2016	Ireland		2016-01-01	Human	Human				ERR1981102	ERX2041508	SAMEA104075893	ERS1739786	PRJEB19229	ME160427
SRR1582856	Dec 09	USA	Virginia	2009-12-01	Peri-rectal	Human			Clinical Microbiology University of Virginia Health System	SRR1582856	SRX707792	SAMN03024571	SRS706882	PRJNA246471	Klebsiella pneumoniae KPC-producing clinical isolate CAV1363
SRR10452806	9th June 2009	Canada	Ontario	2009-06-09	Respiratory	Human		female	University of Manitoba	SRR10452806	SRX7147340	SAMN12731951	SRS5654864	PRJNA564992	N16-03116
SRR5093413	2013	USA	Michigan	2013-01-01	Respiratory	Human				SRR5093413	SRX2410239	SAMN05956104	SRS1848446	PRJNA339843	GCID_KLEBC_00042
SRR5467429	2015	USA	North Carolina	2015-01-01	Blood	Human			David van Duin	SRR5467429	SRX2752784	SAMN06812644	SRS2138248	PRJNA339843	GCID_KLEBC_00291_biosam
SRR1561204	2009	Brazil		2009-01-01		Human				SRR1561204	SRX689558	SAMN02927714	SRS692090	PRJNA252957	Brazil-2009a
SRR10432602	2018	China	Beijing	2018-01-01	Tissue	Human			China-Japan Friendship Hospital	SRR10432602	SRX7128672	SAMN13264850	SRS5638078	PRJNA589105	SAM_Z09
SRR11585082	16th March 2015	Spain		2015-03-16	Human gut	Human			Ramon y Cajal Health Research Institute (IRYCIS)	SRR11585082	SRX8152859	SAMN14640317	SRS6515449	PRJNA626430	X6
DRR121838	2nd April 2016	Thailand	Bangkok	2016-04-02		Human				DRR121838	DRX114775	SAMD00110894	DRS062199	PRJDB5929	SAMD00110894
SRR8054558	2017	USA	Baltimore	2017-01-01	Patient fluids	Human			Johns Hopkins Hospital	SRR8054558	SRX4884167	SAMN10241262	SRS3932951	PRJNA496461	KLPN_19
SRR11585089	3rd May 2014	Spain		2014-05-03	Human gut	Human			Ramon y Cajal Health Research Institute (IRYCIS)	SRR11585089	SRX8152852	SAMN14640311	SRS6515442	PRJNA626430	Nh34
SRR1561228	2008	Hong Kong		2008-01-01		Human				SRR1561228	SRX689582	SAMN02927738	SRS692113	PRJNA252957	Hong Kong-2008
SRR2724098	2012	Norway		2012-01-01	Urine	Human			Norwegian National Advisory Unit on Detection of Antimicrobial Resistance	SRR2724098	SRX1354062	SAMN04158298	SRS1120716	PRJNA295003	50627996
SRR8610357	43252	Tanzania		2018-06-01		Human				SRR8610357	SRX5409762	SAMN10986365	SRS4392831	PRJNA523709	108 HS
SRR5884857	41456	Canada	BC	2013-07-01	Wound	Human			BC Centre for Disease Control	SRR5884857	SRX3050881	SAMN07312488	SRS2397460	PRJNA231221	FDAARGOS_444
